# Supplementary material for: N-{4-[(E)-(4-Methyl­phen­yl)imino­meth­yl]phen­yl}acetamide
Source: Acta Crystallogr Sect E Struct Rep Online. 2011 Jan 22;67(Pt 2):o443. doi: 10.1107/S1600536811001887 (PMC3051704; doi:10.1107/S1600536811001887)
Supplement: Supplementary file 1 [file e-67-0o443-sup1.cif]

##############################################################################
###                                                                        ###
###        Electronic paper (Acta Crystallographica Section E)             ###
###                                                                        ###
##############################################################################
#                                                                            #
# This CIF contains the data in a paper accepted for publication in Acta     #
# Crystallographica Section E. It conforms to the requirements of Notes      #
# for Authors for Section E, and has been peer reviewed under the auspices   #
# of the IUCr Commission on Journals.                                        #
#                                                                            #
# Full details of the Crystallographic Information File format               #
# are given in the paper "The Crystallographic Information File (CIF):       #
# a New Standard Archive File for Crystallography" by S. R. Hall, F. H.      #
# Allen and I. D. Brown [Acta Cryst. (1991), A47, 655-685].                  #
#                                                                            #
# The current version of the core CIF dictionary is obtainable from          #
# ftp://ftp.iucr.org/pub/cif_core.dic. The current version number is 2.4.    #
#                                                                            #
# Software is freely available for graphical display of the structure(s) in  #
# this CIF.  For information consult the CIF home page http://www.iucr.org/  #
# cif/home.html                                                              #
#                                                                            #
# This file may be used for bona fide research purposes within the           #
# scientific community so long as proper attribution is given to the journal # 
# article from which it was obtained.                                        #
#                                                                            #
##############################################################################
                                             
data_global
_audit_creation_method     ?
_journal_date_recd_electronic     2011-01-12
_journal_date_accepted     2011-01-12
_journal_name_full     'Acta Crystallographica, Section E'
_journal_year     2011
_journal_volume     67
_journal_issue      2
_journal_page_first     o443
_journal_page_last     o443
_journal_paper_category     QO
_journal_coeditor_code     GK2340
_publ_contact_author
;
Muhammad Nawaz Tahir
University of Sargodha
Department of Physics
Sargodha
Pakistan
;
_publ_contact_author_email     'dmntahir_uos@yahoo.com'
_publ_contact_author_fax     '0092 48 32 22 121'
_publ_contact_author_phone     '0092 48 92 30 914'
_publ_section_title
;
<i>N</i>-{4-[(<i>E</i>)-(4-Methylphenyl)iminomethyl]phenyl}acetamide
;
loop_
    _publ_author_name
    _publ_author_address
    'Tahir, M. Nawaz'
;
Department of Physics
University of Sargodha
Sargodha
Pakistan
;
    'Shad, Hazoor Ahmad'
;
Department of Chemistry
Govt. M. D. College
Toba Tek Singh
Punjab
Pakistan
;
data_I
_audit_creation_method     SHELXL-97
_chemical_name_systematic
;
<i>N</i>-{4-[(<i>E</i>)-(4-Methylphenyl)iminomethyl]phenyl}acetamide
;
_chemical_name_common     ?
_chemical_formula_moiety     'C16 H16 N2 O'
_chemical_formula_sum     'C16 H16 N2 O'
_chemical_formula_iupac     'C16 H16 N2 O'
_chemical_formula_weight     252.31
_symmetry_cell_setting     triclinic
_symmetry_space_group_name_H-M     'P 1'
_symmetry_space_group_name_Hall     'P 1'
loop_
    _symmetry_equiv_pos_site_id
    _symmetry_equiv_pos_as_xyz
    1 x,y,z
_cell_length_a     7.1044(8)
_cell_length_b     9.7393(10)
_cell_length_c     10.9236(12)
_cell_angle_alpha     109.731(5)
_cell_angle_beta     91.799(6)
_cell_angle_gamma     100.679(6)
_cell_volume     695.51(13)
_cell_formula_units_Z     2
_cell_measurement_reflns_used     1460
_cell_measurement_theta_min     1.99
_cell_measurement_theta_max     25.05
_cell_measurement_temperature     296(2)
_exptl_crystal_description     needle
_exptl_crystal_colour     colorless
_exptl_crystal_size_max     0.26
_exptl_crystal_size_mid     0.16
_exptl_crystal_size_min     0.12
_exptl_crystal_density_diffrn     1.205
_exptl_crystal_density_meas     ?
_exptl_crystal_density_method     'not measured'
_exptl_crystal_F_000     268
_exptl_absorpt_coefficient_mu     0.076
_exptl_absorpt_correction_type     multi-scan
_exptl_absorpt_process_details     '(SADABS; Bruker, 2005)'
_exptl_absorpt_correction_T_min     0.980
_exptl_absorpt_correction_T_max     0.990
_exptl_special_details
;
;
_diffrn_ambient_temperature     296(2)
_diffrn_radiation_type     MoK\a
_diffrn_radiation_wavelength     0.71073
_diffrn_radiation_source     'fine-focus sealed tube'
_diffrn_radiation_monochromator     graphite
_diffrn_measurement_device_type     'Bruker Kappa APEXII CCD'
_diffrn_measurement_method     \w
_diffrn_detector_area_resol_mean     8.20
_diffrn_reflns_number     10024
_diffrn_reflns_av_R_equivalents     0.0590
_diffrn_reflns_av_sigmaI/netI     0.0645
_diffrn_reflns_theta_min     1.99
_diffrn_reflns_theta_max     25.05
_diffrn_reflns_theta_full     25.05
_diffrn_measured_fraction_theta_max     0.999
_diffrn_measured_fraction_theta_full     0.999
_diffrn_reflns_limit_h_min     -8
_diffrn_reflns_limit_h_max     8
_diffrn_reflns_limit_k_min     -10
_diffrn_reflns_limit_k_max     11
_diffrn_reflns_limit_l_min     -13
_diffrn_reflns_limit_l_max     13
_diffrn_standards_number     0
_diffrn_standards_interval_count     .
_diffrn_standards_interval_time     .
_diffrn_standards_decay_%     .
_refine_special_details
;
Refinement of <i>F</i>^2^ against ALL reflections. The weighted <i>R</i>-factor
<i>wR</i> and goodness of fit <i>S</i> are based on <i>F</i>^2^, conventional
<i>R</i>-factors <i>R</i> are based on <i>F</i>, with <i>F</i> set to zero for
negative <i>F</i>^2^. The threshold expression of <i>F</i>^2^ >
\s(<i>F</i>^2^) is used only for calculating <i>R</i>-factors(gt) <i>etc</i>.
and is not relevant to the choice of reflections for refinement.
<i>R</i>-factors based on <i>F</i>^2^ are statistically about twice as large
as those based on <i>F</i>, and <i>R</i>- factors based on ALL data will be
even larger.
;
_reflns_number_total     2453
_reflns_number_gt     1460
_reflns_threshold_expression     I>2\s(I)
_refine_ls_structure_factor_coef     Fsqd
_refine_ls_matrix_type     full
_refine_ls_R_factor_all     0.0987
_refine_ls_R_factor_gt     0.0443
_refine_ls_wR_factor_gt     0.0910
_refine_ls_wR_factor_ref     0.1117
_refine_ls_goodness_of_fit_ref     0.966
_refine_ls_restrained_S_all     0.966
_refine_ls_number_reflns     2453
_refine_ls_number_parameters     339
_refine_ls_number_restraints     3
_refine_ls_hydrogen_treatment     constr
_refine_ls_weighting_scheme     calc
_refine_ls_weighting_details
                 'calc w=1/[\s^2^(Fo^2^)+(0.0520P)^2^] where P=(Fo^2^+2Fc^2^)/3'
_atom_sites_solution_hydrogens     geom
_atom_sites_solution_primary     direct
_atom_sites_solution_secondary     difmap
_refine_ls_shift/su_max     0.000
_refine_ls_shift/su_mean     0.000
_refine_diff_density_max     0.160
_refine_diff_density_min     -0.147
loop_
    _atom_type_symbol
    _atom_type_description
    _atom_type_scat_dispersion_real
    _atom_type_scat_dispersion_imag
    _atom_type_scat_source
    'C' 'C' 0.0033 0.0016
                         'International Tables Vol C Tables 4.2.6.8 and 6.1.1.4'
    'H' 'H' 0.0000 0.0000
                         'International Tables Vol C Tables 4.2.6.8 and 6.1.1.4'
    'N' 'N' 0.0061 0.0033
                         'International Tables Vol C Tables 4.2.6.8 and 6.1.1.4'
    'O' 'O' 0.0106 0.0060
                         'International Tables Vol C Tables 4.2.6.8 and 6.1.1.4'
_computing_data_collection     'APEX2 (Bruker, 2009)'
_computing_cell_refinement     'SAINT (Bruker, 2009)'
_computing_data_reduction     'SAINT (Bruker, 2009)'
_computing_structure_solution     'SHELXS97 (Sheldrick, 2008)'
_computing_structure_refinement     'SHELXL97 (Sheldrick, 2008)'
_computing_molecular_graphics
                  'ORTEP-3 for Windows (Farrugia, 1997) and PLATON (Spek, 2009)'
_computing_publication_material
                                'WinGX (Farrugia, 1999) and PLATON (Spek, 2009)'
loop_
    _atom_site_type_symbol
    _atom_site_label
    _atom_site_fract_x
    _atom_site_fract_y
    _atom_site_fract_z
    _atom_site_U_iso_or_equiv
    _atom_site_thermal_displace_type
    _atom_site_calc_flag
    _atom_site_refinement_flags
    _atom_site_occupancy
    O O1 1.4696(5) 1.0625(3) -0.3349(3) 0.0708(16) Uani . . 1.000
    N N1 0.7543(5) 0.8296(4) 0.1036(4) 0.0574(17) Uani . . 1.000
    N N2 1.4290(5) 0.8628(4) -0.2684(4) 0.0507(14) Uani . . 1.000
    C C1 0.5901(7) 0.8407(5) 0.1748(5) 0.0533(17) Uani . . 1.000
    C C2 0.4818(7) 0.7111(5) 0.1826(5) 0.0581(19) Uani . . 1.000
    C C3 0.3211(7) 0.7168(5) 0.2509(5) 0.0609(19) Uani . . 1.000
    C C4 0.2630(7) 0.8479(5) 0.3122(5) 0.057(2) Uani . . 1.000
    C C5 0.3734(7) 0.9758(5) 0.3047(5) 0.066(2) Uani . . 1.000
    C C6 0.5329(7) 0.9738(5) 0.2353(5) 0.063(2) Uani . . 1.000
    C C7 0.0872(8) 0.8530(7) 0.3878(6) 0.082(3) Uani . . 1.000
    C C8 0.7950(7) 0.9097(5) 0.0340(5) 0.0546(17) Uani . . 1.000
    C C9 0.9643(7) 0.9052(5) -0.0396(4) 0.0488(17) Uani . . 1.000
    C C10 1.1009(7) 0.8263(5) -0.0238(5) 0.0560(17) Uani . . 1.000
    C C11 1.2543(7) 0.8186(5) -0.0978(4) 0.0527(17) Uani . . 1.000
    C C12 1.2758(6) 0.8876(5) -0.1894(4) 0.0461(17) Uani . . 1.000
    C C13 1.1414(6) 0.9688(5) -0.2060(4) 0.0525(17) Uani . . 1.000
    C C14 0.9869(7) 0.9764(5) -0.1296(5) 0.0568(17) Uani . . 1.000
    C C15 1.5113(6) 0.9450(5) -0.3384(4) 0.0530(17) Uani . . 1.000
    C C16 1.6605(5) 0.8800(3) -0.4230(4) 0.0656(19) Uani . . 1.000
    O O2 -0.4539(3) 0.5959(2) 0.7256(3) 0.0861(18) Uani . . 1.000
    N N3 0.2922(3) 0.3139(2) 0.2969(3) 0.0618(17) Uani . . 1.000
    N N4 -0.3891(3) 0.3652(2) 0.6710(3) 0.0590(17) Uani . . 1.000
    C C17 0.4543(7) 0.3342(5) 0.2265(5) 0.055(2) Uani . . 1.000
    C C18 0.4305(7) 0.2583(5) 0.0940(5) 0.0638(19) Uani . . 1.000
    C C19 0.5805(8) 0.2744(5) 0.0169(5) 0.0649(19) Uani . . 1.000
    C C20 0.7579(8) 0.3651(6) 0.0740(6) 0.061(2) Uani . . 1.000
    C C21 0.7813(7) 0.4324(6) 0.2065(6) 0.073(2) Uani . . 1.000
    C C22 0.6329(7) 0.4202(5) 0.2829(5) 0.0637(17) Uani . . 1.000
    C C23 0.9201(8) 0.3872(7) -0.0095(7) 0.093(3) Uani . . 1.000
    C C24 0.2638(7) 0.4188(5) 0.3945(5) 0.060(2) Uani . . 1.000
    C C25 0.0999(7) 0.4058(5) 0.4693(5) 0.0534(17) Uani . . 1.000
    C C26 -0.0233(8) 0.2677(5) 0.4452(5) 0.067(2) Uani . . 1.000
    C C27 -0.1822(8) 0.2570(5) 0.5138(5) 0.063(2) Uani . . 1.000
    C C28 -0.2240(7) 0.3849(5) 0.6071(5) 0.0509(19) Uani . . 1.000
    C C29 -0.1015(7) 0.5213(5) 0.6306(5) 0.0594(19) Uani . . 1.000
    C C30 0.0582(7) 0.5293(5) 0.5624(5) 0.0601(19) Uani . . 1.000
    C C31 -0.4956(7) 0.4670(5) 0.7260(5) 0.0609(19) Uani . . 1.000
    C C32 -0.6685(8) 0.4123(6) 0.7853(6) 0.082(3) Uani . . 1.000
    H H2 0.51695 0.62027 0.14207 0.0694 Uiso . . 1.000
    H H2A 1.47558 0.78614 -0.27236 0.0609 Uiso . . 1.000
    H H3 0.24979 0.62868 0.25548 0.0730 Uiso . . 1.000
    H H5 0.33978 1.06663 0.34770 0.0789 Uiso . . 1.000
    H H6 0.60181 1.06190 0.22925 0.0763 Uiso . . 1.000
    H H7A -0.01968 0.85851 0.33489 0.1221 Uiso . . 1.000
    H H7B 0.11396 0.93911 0.46638 0.1221 Uiso . . 1.000
    H H7C 0.05609 0.76452 0.40979 0.1221 Uiso . . 1.000
    H H8 0.71485 0.97357 0.02934 0.0652 Uiso . . 1.000
    H H10 1.08883 0.77836 0.03701 0.0673 Uiso . . 1.000
    H H11 1.34542 0.76574 -0.08575 0.0631 Uiso . . 1.000
    H H13 1.15408 1.01698 -0.26662 0.0630 Uiso . . 1.000
    H H14 0.89694 1.03103 -0.13976 0.0682 Uiso . . 1.000
    H H16A 1.61524 0.85273 -0.51349 0.0982 Uiso . . 1.000
    H H16B 1.68204 0.79327 -0.40626 0.0982 Uiso . . 1.000
    H H16C 1.77890 0.95295 -0.40297 0.0982 Uiso . . 1.000
    H H4 -0.42705 0.27822 0.67571 0.0708 Uiso . . 1.000
    H H18 0.31304 0.19551 0.05503 0.0760 Uiso . . 1.000
    H H19 0.56128 0.22404 -0.07300 0.0775 Uiso . . 1.000
    H H21 0.90168 0.48860 0.24676 0.0868 Uiso . . 1.000
    H H22 0.65334 0.47021 0.37281 0.0761 Uiso . . 1.000
    H H23A 0.95401 0.49052 -0.00053 0.1393 Uiso . . 1.000
    H H23B 0.87856 0.32785 -0.09943 0.1393 Uiso . . 1.000
    H H23C 1.03017 0.35732 0.01878 0.1393 Uiso . . 1.000
    H H24 0.35200 0.50929 0.42033 0.0709 Uiso . . 1.000
    H H26 0.00187 0.18264 0.38272 0.0806 Uiso . . 1.000
    H H27 -0.26223 0.16437 0.49809 0.0755 Uiso . . 1.000
    H H29 -0.12660 0.60711 0.69199 0.0708 Uiso . . 1.000
    H H30 0.14046 0.62137 0.57995 0.0723 Uiso . . 1.000
    H H32A -0.75807 0.47678 0.79349 0.1221 Uiso . . 1.000
    H H32B -0.62896 0.41233 0.87019 0.1221 Uiso . . 1.000
    H H32C -0.72896 0.31278 0.73023 0.1221 Uiso . . 1.000
loop_
    _atom_site_aniso_label
    _atom_site_aniso_U_11
    _atom_site_aniso_U_22
    _atom_site_aniso_U_33
    _atom_site_aniso_U_12
    _atom_site_aniso_U_13
    _atom_site_aniso_U_23
    O1 0.085(3) 0.051(2) 0.086(3) 0.0129(18) 0.032(2) 0.0348(19)
    N1 0.051(3) 0.062(3) 0.063(3) 0.010(2) 0.015(2) 0.027(2)
    N2 0.052(2) 0.044(2) 0.061(3) 0.0141(18) 0.013(2) 0.022(2)
    C1 0.051(3) 0.060(3) 0.057(3) 0.016(2) 0.012(3) 0.028(3)
    C2 0.060(3) 0.058(3) 0.064(4) 0.016(2) 0.010(3) 0.029(3)
    C3 0.061(3) 0.058(3) 0.075(4) 0.011(2) 0.013(3) 0.038(3)
    C4 0.051(3) 0.071(4) 0.057(4) 0.018(3) 0.007(3) 0.030(3)
    C5 0.071(4) 0.058(3) 0.072(4) 0.020(3) 0.019(3) 0.022(3)
    C6 0.066(4) 0.052(3) 0.073(4) 0.006(3) 0.021(3) 0.025(3)
    C7 0.071(4) 0.104(5) 0.083(4) 0.023(3) 0.024(4) 0.046(4)
    C8 0.051(3) 0.057(3) 0.056(3) 0.011(2) 0.008(3) 0.020(3)
    C9 0.047(3) 0.051(3) 0.051(3) 0.010(2) 0.008(3) 0.021(2)
    C10 0.064(3) 0.058(3) 0.053(3) 0.014(3) 0.014(3) 0.027(3)
    C11 0.057(3) 0.055(3) 0.052(3) 0.014(2) 0.005(3) 0.025(3)
    C12 0.044(3) 0.049(3) 0.046(3) 0.008(2) 0.008(3) 0.018(2)
    C13 0.053(3) 0.052(3) 0.057(3) 0.010(2) 0.008(3) 0.025(2)
    C14 0.053(3) 0.062(3) 0.062(3) 0.014(2) 0.006(3) 0.029(3)
    C15 0.055(3) 0.047(3) 0.050(3) 0.001(2) 0.006(3) 0.013(2)
    C16 0.061(3) 0.069(3) 0.073(4) 0.014(3) 0.024(3) 0.031(3)
    O2 0.081(3) 0.060(2) 0.133(4) 0.0285(18) 0.030(2) 0.045(2)
    N3 0.066(3) 0.056(3) 0.064(3) 0.011(2) 0.014(3) 0.022(2)
    N4 0.064(3) 0.050(3) 0.075(3) 0.021(2) 0.023(3) 0.031(2)
    C17 0.061(4) 0.045(3) 0.060(4) 0.010(2) 0.011(3) 0.020(3)
    C18 0.061(3) 0.056(3) 0.065(4) 0.007(2) 0.006(3) 0.012(3)
    C19 0.075(4) 0.060(3) 0.054(3) 0.015(3) 0.009(3) 0.012(3)
    C20 0.063(4) 0.063(3) 0.064(4) 0.015(3) 0.015(3) 0.028(3)
    C21 0.050(3) 0.080(4) 0.082(5) 0.005(3) 0.005(3) 0.025(3)
    C22 0.061(3) 0.071(3) 0.057(3) 0.011(3) -0.002(3) 0.022(3)
    C23 0.071(4) 0.098(4) 0.104(5) 0.014(3) 0.031(4) 0.029(4)
    C24 0.068(4) 0.046(3) 0.059(4) 0.000(2) 0.003(3) 0.018(3)
    C25 0.053(3) 0.052(3) 0.057(3) 0.006(2) 0.006(3) 0.024(3)
    C26 0.084(4) 0.047(3) 0.070(4) 0.015(3) 0.026(4) 0.018(3)
    C27 0.079(4) 0.040(3) 0.072(4) 0.008(3) 0.021(3) 0.023(3)
    C28 0.055(3) 0.043(3) 0.057(4) 0.007(2) 0.006(3) 0.022(3)
    C29 0.065(3) 0.050(3) 0.063(4) 0.013(2) 0.006(3) 0.019(3)
    C30 0.063(3) 0.047(3) 0.066(4) 0.004(2) 0.009(3) 0.018(3)
    C31 0.062(3) 0.060(3) 0.070(4) 0.019(3) 0.009(3) 0.031(3)
    C32 0.078(4) 0.090(4) 0.104(5) 0.034(3) 0.034(4) 0.058(4)
_geom_special_details
;
Bond distances, angles <i>etc</i>. have been calculated using the rounded
fractional coordinates. All su's are estimated from the variances of the
(full) variance-covariance matrix. The cell e.s.d.'s are taken into account in
the estimation of distances, angles and torsion angles
;
loop_
    _geom_bond_atom_site_label_1
    _geom_bond_atom_site_label_2
    _geom_bond_site_symmetry_1
    _geom_bond_site_symmetry_2
    _geom_bond_distance
    _geom_bond_publ_flag
    O1 C15 . . 1.223(6) no
    O2 C31 . . 1.237(6) no
    N1 C1 . . 1.423(6) no
    N1 C8 . . 1.265(7) no
    N2 C12 . . 1.415(6) no
    N2 C15 . . 1.355(6) no
    N2 H2A . . 0.8600 no
    N3 C24 . . 1.255(6) no
    N3 C17 . . 1.425(6) no
    N4 C28 . . 1.399(6) no
    N4 C31 . . 1.349(6) no
    N4 H4 . . 0.8600 no
    C1 C2 . . 1.382(7) no
    C1 C6 . . 1.384(7) no
    C2 C3 . . 1.383(7) no
    C3 C4 . . 1.373(7) no
    C4 C5 . . 1.373(7) no
    C4 C7 . . 1.518(8) no
    C5 C6 . . 1.383(7) no
    C8 C9 . . 1.467(7) no
    C9 C10 . . 1.385(7) no
    C9 C14 . . 1.379(7) no
    C10 C11 . . 1.375(7) no
    C11 C12 . . 1.379(7) no
    C12 C13 . . 1.391(7) no
    C13 C14 . . 1.397(7) no
    C15 C16 . . 1.514(6) no
    C2 H2 . . 0.9300 no
    C3 H3 . . 0.9300 no
    C5 H5 . . 0.9300 no
    C6 H6 . . 0.9300 no
    C7 H7C . . 0.9600 no
    C7 H7A . . 0.9600 no
    C7 H7B . . 0.9600 no
    C8 H8 . . 0.9300 no
    C10 H10 . . 0.9300 no
    C11 H11 . . 0.9300 no
    C13 H13 . . 0.9300 no
    C14 H14 . . 0.9300 no
    C16 H16C . . 0.9600 no
    C16 H16A . . 0.9600 no
    C16 H16B . . 0.9600 no
    C17 C22 . . 1.378(7) no
    C17 C18 . . 1.373(7) no
    C18 C19 . . 1.398(7) no
    C19 C20 . . 1.387(8) no
    C20 C21 . . 1.362(9) no
    C20 C23 . . 1.521(9) no
    C21 C22 . . 1.378(8) no
    C24 C25 . . 1.454(7) no
    C25 C30 . . 1.376(7) no
    C25 C26 . . 1.398(7) no
    C26 C27 . . 1.382(8) no
    C27 C28 . . 1.406(7) no
    C28 C29 . . 1.384(7) no
    C29 C30 . . 1.381(7) no
    C31 C32 . . 1.501(8) no
    C18 H18 . . 0.9300 no
    C19 H19 . . 0.9300 no
    C21 H21 . . 0.9300 no
    C22 H22 . . 0.9300 no
    C23 H23A . . 0.9600 no
    C23 H23B . . 0.9600 no
    C23 H23C . . 0.9600 no
    C24 H24 . . 0.9300 no
    C26 H26 . . 0.9300 no
    C27 H27 . . 0.9300 no
    C29 H29 . . 0.9300 no
    C30 H30 . . 0.9300 no
    C32 H32A . . 0.9600 no
    C32 H32B . . 0.9600 no
    C32 H32C . . 0.9600 no
loop_
    _geom_angle_atom_site_label_1
    _geom_angle_atom_site_label_2
    _geom_angle_atom_site_label_3
    _geom_angle_site_symmetry_1
    _geom_angle_site_symmetry_2
    _geom_angle_site_symmetry_3
    _geom_angle
    _geom_angle_publ_flag
    C1 N1 C8 . . . 119.8(4) no
    C12 N2 C15 . . . 128.0(4) no
    C15 N2 H2A . . . 116.00 no
    C12 N2 H2A . . . 116.00 no
    C17 N3 C24 . . . 120.6(4) no
    C28 N4 C31 . . . 127.5(3) no
    C31 N4 H4 . . . 116.00 no
    C28 N4 H4 . . . 116.00 no
    N1 C1 C6 . . . 123.5(5) no
    N1 C1 C2 . . . 117.9(4) no
    C2 C1 C6 . . . 118.6(5) no
    C1 C2 C3 . . . 119.8(5) no
    C2 C3 C4 . . . 122.4(5) no
    C3 C4 C7 . . . 121.9(5) no
    C5 C4 C7 . . . 121.0(5) no
    C3 C4 C5 . . . 117.1(5) no
    C4 C5 C6 . . . 122.1(5) no
    C1 C6 C5 . . . 120.0(5) no
    N1 C8 C9 . . . 122.2(5) no
    C10 C9 C14 . . . 118.6(5) no
    C8 C9 C10 . . . 121.2(4) no
    C8 C9 C14 . . . 120.1(5) no
    C9 C10 C11 . . . 120.2(5) no
    C10 C11 C12 . . . 121.4(5) no
    N2 C12 C11 . . . 117.2(4) no
    C11 C12 C13 . . . 119.4(4) no
    N2 C12 C13 . . . 123.3(4) no
    C12 C13 C14 . . . 118.6(4) no
    C9 C14 C13 . . . 121.8(5) no
    N2 C15 C16 . . . 114.8(4) no
    O1 C15 C16 . . . 121.9(4) no
    O1 C15 N2 . . . 123.4(4) no
    C1 C2 H2 . . . 120.00 no
    C3 C2 H2 . . . 120.00 no
    C2 C3 H3 . . . 119.00 no
    C4 C3 H3 . . . 119.00 no
    C6 C5 H5 . . . 119.00 no
    C4 C5 H5 . . . 119.00 no
    C1 C6 H6 . . . 120.00 no
    C5 C6 H6 . . . 120.00 no
    H7A C7 H7C . . . 109.00 no
    H7B C7 H7C . . . 110.00 no
    C4 C7 H7A . . . 109.00 no
    C4 C7 H7B . . . 109.00 no
    C4 C7 H7C . . . 109.00 no
    H7A C7 H7B . . . 109.00 no
    N1 C8 H8 . . . 119.00 no
    C9 C8 H8 . . . 119.00 no
    C11 C10 H10 . . . 120.00 no
    C9 C10 H10 . . . 120.00 no
    C10 C11 H11 . . . 119.00 no
    C12 C11 H11 . . . 119.00 no
    C14 C13 H13 . . . 121.00 no
    C12 C13 H13 . . . 121.00 no
    C9 C14 H14 . . . 119.00 no
    C13 C14 H14 . . . 119.00 no
    H16A C16 H16C . . . 109.00 no
    H16B C16 H16C . . . 109.00 no
    H16A C16 H16B . . . 109.00 no
    C15 C16 H16A . . . 109.00 no
    C15 C16 H16C . . . 109.00 no
    C15 C16 H16B . . . 110.00 no
    N3 C17 C22 . . . 124.5(4) no
    N3 C17 C18 . . . 117.0(4) no
    C18 C17 C22 . . . 118.4(5) no
    C17 C18 C19 . . . 120.9(5) no
    C18 C19 C20 . . . 120.2(5) no
    C19 C20 C21 . . . 117.8(5) no
    C19 C20 C23 . . . 120.6(5) no
    C21 C20 C23 . . . 121.6(5) no
    C20 C21 C22 . . . 122.3(5) no
    C17 C22 C21 . . . 120.2(5) no
    N3 C24 C25 . . . 123.2(4) no
    C24 C25 C30 . . . 121.1(5) no
    C26 C25 C30 . . . 118.3(5) no
    C24 C25 C26 . . . 120.6(5) no
    C25 C26 C27 . . . 120.3(5) no
    C26 C27 C28 . . . 120.6(5) no
    N4 C28 C27 . . . 117.1(4) no
    C27 C28 C29 . . . 118.9(5) no
    N4 C28 C29 . . . 124.0(4) no
    C28 C29 C30 . . . 119.7(5) no
    C25 C30 C29 . . . 122.3(5) no
    N4 C31 C32 . . . 115.5(4) no
    O2 C31 N4 . . . 121.9(4) no
    O2 C31 C32 . . . 122.7(5) no
    C17 C18 H18 . . . 120.00 no
    C19 C18 H18 . . . 120.00 no
    C18 C19 H19 . . . 120.00 no
    C20 C19 H19 . . . 120.00 no
    C20 C21 H21 . . . 119.00 no
    C22 C21 H21 . . . 119.00 no
    C17 C22 H22 . . . 120.00 no
    C21 C22 H22 . . . 120.00 no
    C20 C23 H23A . . . 109.00 no
    C20 C23 H23B . . . 109.00 no
    C20 C23 H23C . . . 109.00 no
    H23A C23 H23B . . . 109.00 no
    H23A C23 H23C . . . 109.00 no
    H23B C23 H23C . . . 109.00 no
    N3 C24 H24 . . . 118.00 no
    C25 C24 H24 . . . 118.00 no
    C25 C26 H26 . . . 120.00 no
    C27 C26 H26 . . . 120.00 no
    C26 C27 H27 . . . 120.00 no
    C28 C27 H27 . . . 120.00 no
    C28 C29 H29 . . . 120.00 no
    C30 C29 H29 . . . 120.00 no
    C25 C30 H30 . . . 119.00 no
    C29 C30 H30 . . . 119.00 no
    C31 C32 H32A . . . 109.00 no
    C31 C32 H32B . . . 109.00 no
    C31 C32 H32C . . . 109.00 no
    H32A C32 H32B . . . 109.00 no
    H32A C32 H32C . . . 109.00 no
    H32B C32 H32C . . . 109.00 no
loop_
    _geom_torsion_atom_site_label_1
    _geom_torsion_atom_site_label_2
    _geom_torsion_atom_site_label_3
    _geom_torsion_atom_site_label_4
    _geom_torsion_site_symmetry_1
    _geom_torsion_site_symmetry_2
    _geom_torsion_site_symmetry_3
    _geom_torsion_site_symmetry_4
    _geom_torsion
    _geom_torsion_publ_flag
    C8 N1 C1 C2 . . . . 141.7(5) no
    C8 N1 C1 C6 . . . . -37.7(7) no
    C1 N1 C8 C9 . . . . 178.8(4) no
    C15 N2 C12 C11 . . . . -160.9(4) no
    C15 N2 C12 C13 . . . . 23.5(7) no
    C12 N2 C15 O1 . . . . 5.3(7) no
    C12 N2 C15 C16 . . . . -174.5(4) no
    C24 N3 C17 C18 . . . . -146.3(5) no
    C24 N3 C17 C22 . . . . 35.9(7) no
    C17 N3 C24 C25 . . . . 179.1(4) no
    C31 N4 C28 C27 . . . . -154.6(5) no
    C31 N4 C28 C29 . . . . 25.5(7) no
    C28 N4 C31 O2 . . . . -0.4(7) no
    C28 N4 C31 C32 . . . . 178.7(4) no
    N1 C1 C2 C3 . . . . 180.0(5) no
    C6 C1 C2 C3 . . . . -0.6(8) no
    N1 C1 C6 C5 . . . . -178.9(5) no
    C2 C1 C6 C5 . . . . 1.7(8) no
    C1 C2 C3 C4 . . . . 0.2(8) no
    C2 C3 C4 C5 . . . . -0.9(8) no
    C2 C3 C4 C7 . . . . -179.5(5) no
    C3 C4 C5 C6 . . . . 2.0(8) no
    C7 C4 C5 C6 . . . . -179.3(5) no
    C4 C5 C6 C1 . . . . -2.5(8) no
    N1 C8 C9 C10 . . . . -8.0(8) no
    N1 C8 C9 C14 . . . . 169.9(5) no
    C8 C9 C14 C13 . . . . -176.9(5) no
    C8 C9 C10 C11 . . . . 177.3(5) no
    C14 C9 C10 C11 . . . . -0.7(7) no
    C10 C9 C14 C13 . . . . 1.0(7) no
    C9 C10 C11 C12 . . . . -0.4(7) no
    C10 C11 C12 N2 . . . . -174.8(4) no
    C10 C11 C12 C13 . . . . 1.1(7) no
    N2 C12 C13 C14 . . . . 174.9(4) no
    C11 C12 C13 C14 . . . . -0.7(7) no
    C12 C13 C14 C9 . . . . -0.4(7) no
    N3 C17 C18 C19 . . . . 178.5(4) no
    C22 C17 C18 C19 . . . . -3.6(8) no
    N3 C17 C22 C21 . . . . 179.7(5) no
    C18 C17 C22 C21 . . . . 1.9(8) no
    C17 C18 C19 C20 . . . . 1.5(8) no
    C18 C19 C20 C21 . . . . 2.2(8) no
    C18 C19 C20 C23 . . . . -178.1(5) no
    C19 C20 C21 C22 . . . . -4.0(9) no
    C23 C20 C21 C22 . . . . 176.4(6) no
    C20 C21 C22 C17 . . . . 1.9(9) no
    N3 C24 C25 C26 . . . . 8.0(8) no
    N3 C24 C25 C30 . . . . -169.8(5) no
    C24 C25 C26 C27 . . . . -178.0(5) no
    C30 C25 C26 C27 . . . . 0.0(8) no
    C24 C25 C30 C29 . . . . 176.9(5) no
    C26 C25 C30 C29 . . . . -1.0(8) no
    C25 C26 C27 C28 . . . . 1.1(8) no
    C26 C27 C28 N4 . . . . 179.0(5) no
    C26 C27 C28 C29 . . . . -1.1(8) no
    N4 C28 C29 C30 . . . . 180.0(4) no
    C27 C28 C29 C30 . . . . 0.1(8) no
    C28 C29 C30 C25 . . . . 0.9(8) no
loop_
    _geom_hbond_atom_site_label_D
    _geom_hbond_atom_site_label_H
    _geom_hbond_atom_site_label_A
    _geom_hbond_site_symmetry_A
    _geom_hbond_distance_DH
    _geom_hbond_distance_HA
    _geom_hbond_distance_DA
    _geom_hbond_angle_DHA
    _geom_hbond_publ_flag
    N2 H2A O2 1_754 0.86 2.00 2.854(5) 172 yes
    N4 H4 O1 1_346 0.86 2.06 2.911(4) 173 yes
    C13 H13 O1 . 0.93 2.40 2.922(6) 116 yes
    C29 H29 O2 . 0.93 2.35 2.864(6) 114 yes
