# Supplementary material for: N-{4-[(E)-(4-Methyl­phen­yl)imino­meth­yl]phen­yl}acetamide
Source: Acta Crystallogr Sect E Struct Rep Online. 2011 Jan 22;67(Pt 2):o443. doi: 10.1107/S1600536811001887 (PMC3051704; doi:10.1107/S1600536811001887)
Supplement: Supplementary file 2 [file e-67-0o443-Isup2.hkl]

#
# h,k,l, Fc-squared, Fo-squared, sigma(Fo-squared) and status flag
#
data_I
_shelx_title ' HA85 in P1'
_shelx_refln_list_code          4
_shelx_F_calc_maximum      124.52
_exptl_crystal_F_000       268.00
_reflns_d_resolution_high  0.8393
 
loop_
 _symmetry_equiv_pos_as_xyz
 'x, y, z'
 
_cell_length_a     7.1044
_cell_length_b     9.7393
_cell_length_c    10.9236
_cell_angle_alpha 109.731
_cell_angle_beta   91.799
_cell_angle_gamma 100.679
 
_shelx_F_squared_multiplier     1.000
 
loop_
 _refln_index_h
 _refln_index_k
 _refln_index_l
 _refln_F_squared_calc
 _refln_F_squared_meas
 _refln_F_squared_sigma
 _refln_observed_status
   1   0   0      936.67      879.46      7.39 o
   2   0   0      138.11      140.24      2.88 o
   3   0   0       11.01        9.56      1.23 o
   4   0   0      244.08      262.12      7.51 o
   5   0   0       12.51       11.79      2.15 o
   6   0   0      132.70      146.96      7.90 o
   7   0   0        1.29       -1.83      3.24 o
   8   0   0        3.43        1.07      3.46 o
  -8   1   0        0.44        1.28      3.26 o
  -7   1   0       43.86       35.98      6.14 o
  -6   1   0        3.67        4.36      1.30 o
  -5   1   0       36.20       36.83      2.11 o
  -4   1   0       23.82       26.77      2.33 o
  -3   1   0       48.67       44.82      2.33 o
  -2   1   0       28.81       29.67      1.78 o
  -1   1   0      724.57      642.93      5.24 o
   1   1   0      319.77      294.56      2.64 o
   2   1   0      287.12      271.40      3.18 o
   3   1   0       45.27       44.71      2.56 o
   4   1   0       94.49       92.92      4.31 o
   5   1   0       17.21       15.24      1.82 o
   6   1   0       15.77       12.25      2.94 o
   7   1   0       12.55       15.10      3.57 o
   8   1   0        1.27       -0.09      7.47 o
  -8   2   0       13.22       13.09      4.09 o
  -7   2   0        7.32        6.05      3.10 o
  -6   2   0      197.63      200.25      5.32 o
  -5   2   0       19.80       20.08      1.78 o
  -4   2   0       31.46       32.98      2.07 o
  -3   2   0      150.45      144.50      3.69 o
  -2   2   0      414.19      397.65      4.48 o
  -1   2   0      117.32      101.20      1.56 o
   0   2   0     8723.52     8833.05     85.06 o
   1   2   0       33.82       38.67      1.63 o
   2   2   0      581.25      544.05      6.17 o
   3   2   0       56.95       54.23      2.33 o
   4   2   0       30.27       29.77      2.45 o
   5   2   0       22.41       23.16      2.52 o
   6   2   0       85.30       89.61      7.05 o
   7   2   0       14.58       22.59      5.67 o
  -8   3   0        7.02        7.26      3.34 o
  -7   3   0       60.71       65.93      7.24 o
  -6   3   0       15.27       16.16      2.09 o
  -5   3   0       16.29       16.76      2.33 o
  -4   3   0        0.69        0.51      1.07 o
  -3   3   0       24.17       25.24      2.74 o
  -2   3   0      115.38      117.35      2.32 o
  -1   3   0      122.01      123.60      3.35 o
   0   3   0      100.12       93.72      2.62 o
   1   3   0      250.67      235.56      2.89 o
   2   3   0      299.94      290.73      5.01 o
   3   3   0       52.76       60.08      3.59 o
   4   3   0        2.90        2.65      1.45 o
   5   3   0       55.97       64.78      7.13 o
   6   3   0       35.95       32.87      5.39 o
   7   3   0        8.65        8.30      6.13 o
  -8   4   0        0.83       -3.84      2.83 o
  -7   4   0       14.00       16.73      2.63 o
  -6   4   0      208.51      211.26      6.71 o
  -5   4   0       24.29       21.59      2.49 o
  -4   4   0        7.13        7.27      1.43 o
  -3   4   0       24.58       23.15      2.21 o
  -2   4   0      435.30      463.39      6.28 o
  -1   4   0      116.00      123.81      6.26 o
   0   4   0      147.05      142.50      3.51 o
   1   4   0        6.30        6.27      0.76 o
   2   4   0       85.61      103.79      3.01 o
   3   4   0        6.08        4.97      1.51 o
   4   4   0        2.39       -0.43      1.55 o
   5   4   0       15.38       17.14      4.63 o
   6   4   0       10.75        7.23      3.57 o
   7   4   0        5.36        5.29      5.83 o
  -8   5   0        2.98        6.90      3.64 o
  -7   5   0       11.71       10.92      3.21 o
  -6   5   0       63.01       65.02      5.45 o
  -5   5   0      101.22      103.24      4.53 o
  -4   5   0       20.77       20.12      3.02 o
  -3   5   0        7.26        9.35      1.03 o
  -2   5   0      177.32      196.29      4.19 o
  -1   5   0       22.53       24.89      3.75 o
   0   5   0       84.20       76.16      2.45 o
   1   5   0       36.68       36.42      1.93 o
   2   5   0       39.74       43.63      2.21 o
   3   5   0        2.85        4.75      1.46 o
   4   5   0        8.04        4.23      2.10 o
   5   5   0        6.49        6.72      3.07 o
   6   5   0        2.23        4.45      3.82 o
  -7   6   0       26.29       30.39      6.73 o
  -6   6   0       65.28       58.09      4.16 o
  -5   6   0       14.27       14.67      2.54 o
  -4   6   0        8.25        8.78      1.20 o
  -3   6   0       24.53       28.27      2.26 o
  -2   6   0       51.01       55.68      2.63 o
  -1   6   0       11.56       16.57      3.46 o
   0   6   0       25.33       27.46      4.82 o
   1   6   0       30.91       31.43      2.25 o
   2   6   0        2.10        1.52      1.04 o
   3   6   0       10.80       11.17      1.99 o
   4   6   0        3.77        6.62      2.68 o
   5   6   0       12.54        9.71      4.51 o
  -7   7   0        5.37        0.76      3.10 o
  -6   7   0       13.44        7.96      2.82 o
  -5   7   0        6.60        2.71      2.16 o
  -4   7   0        7.92        8.76      2.87 o
  -3   7   0        2.22        1.15      1.20 o
  -2   7   0       11.54       12.07      5.69 o
  -1   7   0      110.48      119.27     12.18 o
   0   7   0      122.79      126.49      5.01 o
   1   7   0        8.64        6.89      1.88 o
   2   7   0        0.65        0.78      1.76 o
   3   7   0       17.57       18.24      2.35 o
   4   7   0        7.31       11.40      4.46 o
   5   7   0        0.87       -0.26      3.35 o
  -6   8   0        3.73        2.29      2.70 o
  -5   8   0       22.09       23.33      3.49 o
  -4   8   0        8.25       10.62      2.30 o
  -3   8   0       11.44        9.07      2.09 o
  -2   8   0        6.77       11.99      4.08 o
  -1   8   0      130.89      125.18      9.51 o
   0   8   0        8.86        6.90      3.66 o
   1   8   0       23.51       26.96      3.74 o
   2   8   0        9.82        9.62      4.53 o
   3   8   0        8.18        8.45      4.66 o
   4   8   0        4.98       11.22      4.37 o
  -6   9   0        0.74        3.10      2.98 o
  -5   9   0        0.41       -0.35      2.49 o
  -4   9   0       18.75       18.65      2.82 o
  -3   9   0        8.73       10.54      3.94 o
  -2   9   0        4.03        6.15      7.43 o
  -1   9   0       14.60       20.79      5.15 o
   0   9   0       31.35       20.20      6.20 o
   1   9   0       20.51       23.03      4.08 o
   2   9   0        1.10       -0.58      3.64 o
   3   9   0        3.78        2.33      4.23 o
  -4  10   0        3.61        3.54      2.83 o
  -3  10   0        6.11        3.21      5.25 o
  -2  10   0        7.83        5.68      5.10 o
  -1  10   0       12.30       10.50      6.56 o
   1  10   0        4.62        2.33      3.35 o
   1 -11   1        1.71       -0.44      5.39 o
   2 -11   1        5.16        8.60      7.29 o
   3 -11   1        6.20        9.91      7.58 o
  -2 -10   1        4.60        8.75      3.79 o
  -1 -10   1        0.31       -2.40      3.35 o
   0 -10   1       24.26       30.58      3.31 o
   1 -10   1       14.43       23.47      7.58 o
   2 -10   1        1.45       -1.02      5.10 o
   3 -10   1        1.77        2.04      5.25 o
   4 -10   1       10.50        6.29      2.98 o
   5 -10   1        0.15        1.98      2.45 o
  -3  -9   1       26.03       20.70      5.69 o
  -2  -9   1       19.98       19.97      4.66 o
  -1  -9   1        3.33        2.61      2.50 o
   0  -9   1        8.56        8.51      2.09 o
   1  -9   1       50.53       54.21      7.06 o
   2  -9   1       10.11       13.14      4.48 o
   3  -9   1        3.29        3.09      2.48 o
   4  -9   1       13.92       12.79      2.48 o
   5  -9   1        4.74        2.14      3.70 o
   6  -9   1        1.43        1.59      2.73 o
  -4  -8   1        5.48        3.59      3.19 o
  -3  -8   1        1.75       -1.02      3.35 o
  -2  -8   1       22.12       20.38      3.47 o
  -1  -8   1        2.29        4.06      1.79 o
   0  -8   1       16.09       18.39      2.81 o
   1  -8   1       32.13       25.61      5.08 o
   2  -8   1       39.34       35.32      3.79 o
   3  -8   1       43.14       46.93      2.73 o
   4  -8   1        3.88        4.78      1.95 o
   5  -8   1       10.75        4.75      2.70 o
   6  -8   1        2.43        1.76      2.78 o
   7  -8   1        5.46        7.03      3.45 o
  -5  -7   1        1.49        2.40      3.36 o
  -4  -7   1        2.19        2.43      2.81 o
  -3  -7   1       15.19       17.04      2.34 o
  -2  -7   1       12.65       14.19      2.13 o
  -1  -7   1       55.09       53.21      3.06 o
   0  -7   1       53.78       53.43      4.35 o
   1  -7   1       53.83       61.98      6.49 o
   2  -7   1       16.78       14.30      4.54 o
   3  -7   1       11.69        9.03      1.65 o
   4  -7   1        6.24        5.15      2.84 o
   5  -7   1        3.39        5.32      1.89 o
   6  -7   1        8.70        9.48      2.38 o
   7  -7   1        9.64        5.88      3.32 o
  -6  -6   1        4.81        7.70      3.81 o
  -5  -6   1        4.16        0.15      3.23 o
  -4  -6   1       24.61       32.13      4.75 o
  -3  -6   1        9.25        9.47      1.76 o
  -2  -6   1       19.51       19.13      1.57 o
  -1  -6   1       92.67       97.29      3.23 o
   0  -6   1       86.14       82.58      4.52 o
   1  -6   1       38.04       42.36      6.65 o
   2  -6   1      115.03      119.95      2.99 o
   3  -6   1       48.57       50.10      2.95 o
   4  -6   1       10.44       10.48      2.01 o
   5  -6   1       33.42       37.22      3.22 o
   6  -6   1        5.57        8.64      2.33 o
   7  -6   1        0.36       -0.85      2.51 o
  -6  -5   1        1.59        5.54      3.88 o
  -5  -5   1        6.71        5.50      4.50 o
  -4  -5   1       23.85       19.12      3.38 o
  -3  -5   1       25.48       22.69      2.08 o
  -2  -5   1       85.46      106.56      2.94 o
  -1  -5   1      195.91      203.19      3.72 o
   0  -5   1       25.05       24.55      1.55 o
   1  -5   1      370.71      364.03      8.44 o
   2  -5   1       83.63       95.82      3.75 o
   3  -5   1       44.62       49.44      2.83 o
   4  -5   1       22.78       22.19      2.11 o
   5  -5   1        7.38       11.24      2.21 o
   6  -5   1        5.72        5.43      2.21 o
   7  -5   1        6.49        4.45      2.21 o
   8  -5   1        2.91        0.38      2.96 o
  -7  -4   1        4.40        8.91      5.87 o
  -6  -4   1       10.03        9.75      5.56 o
  -5  -4   1        4.51        6.43      2.23 o
  -4  -4   1        3.66        4.34      1.73 o
  -3  -4   1       16.14       14.44      1.58 o
  -2  -4   1      172.99      190.97      3.76 o
  -1  -4   1      408.18      397.07      4.88 o
   0  -4   1       87.49       83.87      2.74 o
   1  -4   1       50.98       52.65      4.23 o
   2  -4   1      670.13      686.96      8.53 o
   3  -4   1       83.88       86.02      3.04 o
   4  -4   1        1.56        1.93      1.20 o
   5  -4   1       11.09       13.59      2.11 o
   6  -4   1        4.00        3.32      2.02 o
   7  -4   1        9.18       12.54      2.57 o
   8  -4   1        9.74       10.20      3.68 o
  -7  -3   1        1.38        6.02      5.04 o
  -6  -3   1        3.20        4.69      2.79 o
  -5  -3   1       11.32        8.79      2.81 o
  -4  -3   1       22.58       25.04      2.65 o
  -3  -3   1       20.17       22.00      2.05 o
  -2  -3   1       33.94       34.75      1.63 o
  -1  -3   1      738.79      705.60      5.97 o
   0  -3   1      246.42      234.31      3.56 o
   1  -3   1     1316.83     1309.74     12.09 o
   2  -3   1      544.56      553.77      6.77 o
   3  -3   1       30.22       28.00      2.09 o
   4  -3   1        6.83        8.38      1.52 o
   5  -3   1       39.63       40.98      2.70 o
   6  -3   1       11.23       11.10      2.02 o
   7  -3   1        2.42       -0.39      1.95 o
   8  -3   1        0.57       -0.69      3.05 o
  -7  -2   1        0.76        5.63      3.43 o
  -6  -2   1       64.98       70.59      4.47 o
  -5  -2   1       69.92       72.58      4.40 o
  -4  -2   1       16.47       13.78      1.94 o
  -3  -2   1      119.18      128.93      3.57 o
  -2  -2   1      126.06      130.00      1.99 o
  -1  -2   1      174.99      152.23      1.88 o
   0  -2   1     1031.31      978.52      7.37 o
   1  -2   1     1774.86     1737.87     13.69 o
   2  -2   1      678.03      660.10      7.76 o
   3  -2   1      102.56      104.17      3.28 o
   4  -2   1       46.92       46.81      2.55 o
   5  -2   1      104.35      102.95      4.35 o
   6  -2   1       71.56       82.49      4.89 o
   7  -2   1       11.71       11.36      3.35 o
   8  -2   1        0.66       12.42      3.75 o
  -8  -1   1        2.87        7.04      3.59 o
  -7  -1   1        2.90        1.48      2.85 o
  -6  -1   1        4.05        5.13      1.77 o
  -5  -1   1       20.16       21.68      2.27 o
  -4  -1   1      272.86      274.01      5.26 o
  -3  -1   1       10.23        9.73      1.26 o
  -2  -1   1       21.19       21.32      1.20 o
  -1  -1   1      159.72      137.36      1.54 o
   0  -1   1      839.76      767.05      4.82 o
   1  -1   1     1115.28     1036.79      9.77 o
   2  -1   1        7.41        7.14      0.96 o
   3  -1   1       64.84       67.62      2.70 o
   4  -1   1      116.06      107.19      4.25 o
   5  -1   1       74.91       77.35      3.81 o
   6  -1   1       47.96       52.10      5.85 o
   7  -1   1       38.28       41.42      5.14 o
   8  -1   1        5.68        8.07      4.07 o
  -8   0   1        0.61        0.10      4.57 o
  -7   0   1       11.15       10.68      3.15 o
  -6   0   1       20.82       21.15      5.32 o
  -5   0   1       94.37       89.53      4.07 o
  -4   0   1      137.62      137.32      4.60 o
  -3   0   1      151.96      161.80      6.41 o
  -2   0   1      124.73      117.03      3.23 o
  -1   0   1       14.64       17.61      0.86 o
   0   0   1        1.06        0.39      0.56 o
   1   0   1      101.36       91.49      1.77 o
   2   0   1      735.67      690.39      6.83 o
   3   0   1       91.61       90.95      3.17 o
   4   0   1        3.21        2.63      1.21 o
   5   0   1       34.34       36.43      2.87 o
   6   0   1       19.23       18.88      3.02 o
   7   0   1        0.18       -1.03      2.72 o
   8   0   1        1.25        0.82      3.56 o
  -8   1   1        3.10        0.07      3.08 o
  -7   1   1        6.76        6.76      3.18 o
  -6   1   1       90.80       83.85      4.91 o
  -5   1   1       19.93       20.75      2.24 o
  -4   1   1      523.85      532.39      7.49 o
  -3   1   1       74.80       78.58      2.21 o
  -2   1   1       17.10       18.13      1.23 o
  -1   1   1      368.37      329.39      2.99 o
   0   1   1      637.65      589.82      5.92 o
   1   1   1     1166.84     1103.29     10.17 o
   2   1   1      496.08      444.21      5.64 o
   3   1   1       65.76       74.13      3.40 o
   4   1   1       18.09       16.46      2.32 o
   5   1   1       35.95       48.12      3.81 o
   6   1   1       88.50       95.33      4.99 o
   7   1   1        7.16       10.62      4.82 o
  -8   2   1        0.25        2.59      3.06 o
  -7   2   1        8.21        7.44      3.60 o
  -6   2   1       20.27       18.91      2.59 o
  -5   2   1      146.49      147.85      5.38 o
  -4   2   1      266.49      267.52      5.00 o
  -3   2   1      125.15      117.57      2.60 o
  -2   2   1      306.77      309.96      3.38 o
  -1   2   1      362.08      342.72      3.43 o
   0   2   1     1693.46     1616.50     16.77 o
   1   2   1      894.24      826.80      9.72 o
   2   2   1      393.63      392.06      5.93 o
   3   2   1        7.94        9.20      1.56 o
   4   2   1       34.64       31.97      2.83 o
   5   2   1        0.45        1.53      1.66 o
   6   2   1        3.68        8.52      2.49 o
   7   2   1       10.10        8.93      9.99 o
  -8   3   1        0.37       -0.38      2.69 o
  -7   3   1       10.60       15.64      3.45 o
  -6   3   1       30.72       34.08      2.94 o
  -5   3   1      108.74      109.00      4.58 o
  -4   3   1       79.08       79.44      4.33 o
  -3   3   1       35.78       37.19      2.39 o
  -2   3   1      194.34      195.27      2.99 o
  -1   3   1      176.07      172.07      3.09 o
   0   3   1       94.23       91.50      2.01 o
   1   3   1       54.23       46.90      1.85 o
   2   3   1      468.77      467.38      6.30 o
   3   3   1       10.75       11.23      1.71 o
   4   3   1        7.23        7.09      1.86 o
   5   3   1       20.74       23.27      3.04 o
   6   3   1       23.11       26.29      9.29 o
   7   3   1        0.29       -6.92      5.42 o
  -8   4   1        0.07        3.78      2.84 o
  -7   4   1        3.80        5.94      4.22 o
  -6   4   1       13.15       10.06      2.17 o
  -5   4   1       19.08       15.59      2.20 o
  -4   4   1        9.85        8.04      1.51 o
  -3   4   1        5.90        4.39      1.00 o
  -2   4   1      230.47      235.06      3.98 o
  -1   4   1      491.15      496.36     12.82 o
   0   4   1       31.45       36.32      3.69 o
   1   4   1      424.00      425.43      5.63 o
   2   4   1       15.72       15.70      1.49 o
   3   4   1        5.16        8.24      1.64 o
   4   4   1       26.07       23.10      2.66 o
   5   4   1        7.53        8.47      2.92 o
   6   4   1        3.62        4.30      3.66 o
  -8   5   1        0.42       -0.45      4.27 o
  -7   5   1        2.83        3.40      2.70 o
  -6   5   1       84.11       82.70      4.76 o
  -5   5   1       18.58       19.12      2.22 o
  -4   5   1        8.77       11.61      1.63 o
  -3   5   1       26.82       24.49      2.13 o
  -2   5   1      142.12      158.43      4.49 o
  -1   5   1      177.57      185.79     11.75 o
   0   5   1        4.38        4.45      1.39 o
   1   5   1       11.80       13.50      1.49 o
   2   5   1       36.93       41.44      2.99 o
   3   5   1        5.47        4.26      1.97 o
   4   5   1       15.02       16.22      2.89 o
   5   5   1       13.95       13.09      3.32 o
   6   5   1        0.96        5.05      4.62 o
  -7   6   1        0.63        1.44      2.67 o
  -6   6   1        9.02       11.77      2.63 o
  -5   6   1       32.01       32.83      4.58 o
  -4   6   1       34.15       29.80      4.27 o
  -3   6   1       16.81       20.65      2.71 o
  -2   6   1       97.30       98.63      4.38 o
  -1   6   1       22.72       25.27      6.63 o
   0   6   1       39.56       35.86      4.12 o
   1   6   1       44.07       40.67      2.80 o
   2   6   1        1.89        1.55      1.52 o
   3   6   1        5.76        3.87      2.05 o
   4   6   1       14.27       13.80      3.15 o
   5   6   1        5.61        8.43      3.79 o
  -7   7   1        8.86        9.66      3.51 o
  -6   7   1        9.74        6.67      2.37 o
  -5   7   1        1.63       -0.39      2.21 o
  -4   7   1       20.02       17.67      2.41 o
  -3   7   1       23.26       22.08      2.54 o
  -2   7   1       19.31       18.50      4.20 o
  -1   7   1      116.86      120.71      8.66 o
   0   7   1       57.44       63.13      7.00 o
   1   7   1       32.22       33.00      3.00 o
   2   7   1       20.49       25.23      3.85 o
   3   7   1        2.15        5.47      2.36 o
   4   7   1       10.52       13.59      5.17 o
  -6   8   1        2.01        1.19      2.75 o
  -5   8   1       13.75       16.64      3.06 o
  -4   8   1        0.30        0.10      1.85 o
  -3   8   1        2.10        3.75      3.41 o
  -2   8   1       47.12       42.55      6.20 o
  -1   8   1       34.19       37.47      5.72 o
   0   8   1       26.04       22.30      6.85 o
   1   8   1        9.73        6.67      2.35 o
   2   8   1        2.40       -0.06      2.49 o
   3   8   1        5.75        4.52      4.08 o
  -5   9   1        1.84        0.73      2.14 o
  -4   9   1        7.51        7.71      2.69 o
  -3   9   1        5.10       11.81      5.68 o
  -2   9   1        0.74        4.26      3.78 o
  -1   9   1        0.01       -0.87      5.25 o
   0   9   1       16.87       15.35      3.64 o
   1   9   1        2.42        3.94      3.35 o
   2   9   1        0.47        3.06      3.50 o
  -4  10   1        0.86       -1.28      2.46 o
  -3  10   1        4.66        9.91      7.14 o
   0  10   1        4.03        1.89      2.33 o
   0 -11   2       12.48       17.33      3.66 o
   1 -11   2        1.93        4.70      2.16 o
   2 -11   2        7.02        7.43      5.25 o
   3 -11   2        0.54       -0.64      2.42 o
  -2 -10   2        5.60        2.77      4.23 o
  -1 -10   2        2.35        2.18      2.32 o
   0 -10   2        9.83       14.36      3.05 o
   1 -10   2       25.82       27.70      7.43 o
   2 -10   2       24.53       20.86      4.74 o
   3 -10   2        8.44        7.88      2.88 o
   4 -10   2        5.79        8.22      2.91 o
   5 -10   2        1.01       -2.20      2.35 o
  -3  -9   2        4.89        2.04      3.94 o
  -2  -9   2        6.01        5.44      3.13 o
  -1  -9   2        5.19        1.90      2.31 o
   0  -9   2       69.74       67.85      3.96 o
   1  -9   2       44.00       47.02      6.65 o
   2  -9   2       33.48       34.43      2.38 o
   3  -9   2        4.39        2.10      1.59 o
   4  -9   2        0.28        0.03      1.75 o
   5  -9   2       14.83       11.40      4.51 o
   6  -9   2        0.54       -2.36      2.60 o
  -4  -8   2        6.00       -3.57      3.06 o
  -3  -8   2        2.84        4.48      3.53 o
  -2  -8   2       33.77       31.64      3.07 o
  -1  -8   2       30.94       35.18      2.57 o
   0  -8   2      104.39      104.60      3.69 o
   1  -8   2       31.77       28.52      2.12 o
   2  -8   2      164.14      173.58      4.81 o
   3  -8   2       45.94       45.05      2.97 o
   4  -8   2       12.29       15.96      2.92 o
   5  -8   2        7.20        6.38      2.37 o
   6  -8   2        4.11        4.03      2.24 o
   7  -8   2        4.51        2.49      3.53 o
  -5  -7   2        4.54        4.61      3.39 o
  -4  -7   2        8.51        7.91      3.25 o
  -3  -7   2        3.23        1.75      1.69 o
  -2  -7   2       18.89       18.83      2.02 o
  -1  -7   2       15.67       15.95      1.81 o
   0  -7   2       42.04       42.03      2.39 o
   1  -7   2       10.86       11.79      1.75 o
   2  -7   2       86.04       99.06      5.75 o
   3  -7   2       34.33       33.90      3.16 o
   4  -7   2       10.34        9.34      1.54 o
   5  -7   2        4.44        1.61      1.83 o
   6  -7   2        3.24        4.58      2.36 o
   7  -7   2        2.29        3.42      2.84 o
  -6  -6   2        4.51        8.52      5.83 o
  -5  -6   2        2.21        3.97      3.18 o
  -4  -6   2        3.58        2.18      2.28 o
  -3  -6   2        8.18       10.11      1.52 o
  -2  -6   2       37.95       40.63      2.09 o
  -1  -6   2        6.14        6.28      1.20 o
   0  -6   2       20.54       21.49      1.32 o
   1  -6   2       22.33       23.33      1.48 o
   2  -6   2        2.97        1.94      1.10 o
   3  -6   2      130.44      145.30      3.50 o
   4  -6   2        8.41        8.33      1.63 o
   5  -6   2        7.52        6.39      1.91 o
   6  -6   2        8.54        7.19      2.46 o
   7  -6   2       48.15       52.09      4.45 o
  -6  -5   2        1.57        2.84      3.47 o
  -5  -5   2       20.83       17.22      3.91 o
  -4  -5   2       63.78       63.06      4.09 o
  -3  -5   2       22.55       21.27      1.99 o
  -2  -5   2        8.59        9.51      1.21 o
  -1  -5   2      183.75      195.29      3.47 o
   0  -5   2      108.50      111.26      4.47 o
   1  -5   2      121.21      114.25      4.29 o
   2  -5   2      285.11      299.45      7.04 o
   3  -5   2      139.03      145.14      3.86 o
   4  -5   2        0.45        2.57      1.90 o
   5  -5   2       24.52       21.25      2.67 o
   6  -5   2       23.95       26.31      3.89 o
   7  -5   2        2.76       -0.16      2.51 o
   8  -5   2        3.64        5.26      4.19 o
  -7  -4   2        4.41       12.21      6.44 o
  -6  -4   2       14.46       14.90      4.22 o
  -5  -4   2      187.95      211.55      8.71 o
  -4  -4   2       23.45       23.72      2.45 o
  -3  -4   2        1.26        0.63      0.92 o
  -2  -4   2       17.85       16.77      1.62 o
  -1  -4   2       29.25       35.00      1.59 o
   0  -4   2      217.46      228.04      2.97 o
   1  -4   2      758.39      741.04      7.60 o
   2  -4   2      292.49      279.94      4.89 o
   3  -4   2      222.83      222.57      4.97 o
   4  -4   2        4.03        2.71      1.49 o
   5  -4   2        2.93        1.81      1.61 o
   6  -4   2       30.78       33.08      2.87 o
   7  -4   2       61.26       66.44      6.91 o
   8  -4   2        9.11       14.41      4.09 o
  -7  -3   2       12.01       14.15      3.70 o
  -6  -3   2       57.70       64.41      6.54 o
  -5  -3   2       93.98       94.00      5.26 o
  -4  -3   2      126.40      126.06      4.61 o
  -3  -3   2        3.42        1.56      0.78 o
  -2  -3   2       23.87       23.78      1.69 o
  -1  -3   2        9.79        9.43      1.07 o
   0  -3   2      531.56      492.13      4.34 o
   1  -3   2     1108.84     1068.53      9.84 o
   2  -3   2       96.04      105.39      2.86 o
   3  -3   2        7.36        5.22      1.29 o
   4  -3   2       27.43       35.49      4.40 o
   5  -3   2        3.19        2.31      2.07 o
   6  -3   2       11.26       15.06      2.22 o
   7  -3   2        5.68        9.49      2.58 o
   8  -3   2        5.46       10.26      3.74 o
  -7  -2   2        7.32        6.72      3.10 o
  -6  -2   2        1.85        3.02      1.73 o
  -5  -2   2      323.67      309.28      6.89 o
  -4  -2   2       48.52       46.10      2.79 o
  -3  -2   2      100.12      102.25      3.20 o
  -2  -2   2      326.62      312.63      3.61 o
  -1  -2   2      365.01      340.20      3.45 o
   0  -2   2      237.50      224.42      2.05 o
   1  -2   2     8265.05     8562.25     62.71 o
   2  -2   2       44.92       46.42      1.78 o
   3  -2   2      518.75      510.72      7.62 o
   4  -2   2       10.15        9.80      1.67 o
   5  -2   2       40.17       42.37      4.21 o
   6  -2   2       15.17       13.02      3.68 o
   7  -2   2       44.04       43.59      5.22 o
   8  -2   2        4.50        6.70      3.66 o
  -8  -1   2        0.60        2.44      3.35 o
  -7  -1   2        4.21        5.49      3.01 o
  -6  -1   2       47.00       43.10      3.82 o
  -5  -1   2       80.79       80.99      3.98 o
  -4  -1   2       21.73       22.24      1.78 o
  -3  -1   2       58.72       63.80      3.42 o
  -2  -1   2       79.28       83.77      3.22 o
  -1  -1   2      131.71      132.02      2.59 o
   0  -1   2     1045.17      943.74      7.78 o
   1  -1   2      663.85      624.32      7.12 o
   2  -1   2      524.74      482.92      5.74 o
   3  -1   2       13.56       13.57      1.89 o
   4  -1   2       32.37       34.09      3.97 o
   5  -1   2        0.44        0.82      1.36 o
   6  -1   2        1.03       -0.68      4.19 o
   7  -1   2       10.00        9.12      3.52 o
   8  -1   2        0.41       -1.71      3.05 o
  -8   0   2        0.58        3.71      3.45 o
  -7   0   2       12.32       13.04      3.60 o
  -6   0   2       12.29        9.89      2.81 o
  -5   0   2       22.18       24.58      3.16 o
  -4   0   2       50.75       51.47      4.05 o
  -3   0   2     1500.49     1558.77     16.99 o
  -2   0   2       17.87       15.78      2.11 o
  -1   0   2      200.02      174.90      2.50 o
   0   0   2      882.81      823.01     10.51 o
   1   0   2    15506.28    17614.58    149.65 o
   2   0   2      359.73      345.40      5.18 o
   3   0   2      153.75      162.47      8.53 o
   4   0   2        2.37        4.08      1.38 o
   5   0   2       20.53       21.81      3.99 o
   6   0   2       12.41       13.27      4.14 o
   7   0   2       60.35       63.14     10.82 o
   8   0   2        7.09        7.72      5.52 o
  -8   1   2        0.92       -0.31      4.25 o
  -7   1   2        6.58        7.71      2.99 o
  -6   1   2       55.52       54.79      5.03 o
  -5   1   2        6.70        3.46      1.79 o
  -4   1   2        2.06        1.02      1.13 o
  -3   1   2        0.83        1.02      1.00 o
  -2   1   2       95.98       95.69      2.16 o
  -1   1   2      121.94      127.84      2.06 o
   0   1   2        7.29        6.72      0.77 o
   1   1   2     2426.40     2382.73     20.68 o
   2   1   2       23.23       23.22      2.54 o
   3   1   2      167.60      178.81      6.27 o
   4   1   2        8.86        7.08      2.71 o
   5   1   2        8.30       11.18      2.30 o
   6   1   2        9.01       10.50      3.24 o
   7   1   2        9.56        9.90      5.23 o
  -8   2   2        0.28        2.54      3.51 o
  -7   2   2       21.18       16.97      3.51 o
  -6   2   2        2.89        5.06      2.73 o
  -5   2   2      168.52      157.81      6.74 o
  -4   2   2       28.81       31.09      3.02 o
  -3   2   2       93.37      101.17      5.49 o
  -2   2   2      288.00      276.13      4.05 o
  -1   2   2      215.38      207.90      3.03 o
   0   2   2      632.86      607.12      6.85 o
   1   2   2     1233.24     1218.23     11.73 o
   2   2   2       30.07       31.11      2.17 o
   3   2   2      106.61      114.64      4.25 o
   4   2   2        4.01        7.07      1.94 o
   5   2   2       10.00        8.96      3.16 o
   6   2   2        1.81        4.44      2.49 o
   7   2   2       15.01       12.74      7.00 o
  -8   3   2        0.02       -2.79      2.69 o
  -7   3   2       10.92        4.54      6.05 o
  -6   3   2       87.02       83.12      6.02 o
  -5   3   2      109.72      116.56      4.93 o
  -4   3   2       35.72       36.34      2.37 o
  -3   3   2       24.46       26.69      1.93 o
  -2   3   2       29.79       29.22      1.59 o
  -1   3   2      228.81      234.83      4.46 o
   0   3   2      180.39      181.62      4.35 o
   1   3   2      357.71      357.89      5.80 o
   2   3   2       57.01       56.75      2.73 o
   3   3   2      101.07      107.99      4.15 o
   4   3   2        8.90        7.56      2.01 o
   5   3   2        3.92        4.16      2.30 o
   6   3   2        8.95        2.76      4.03 o
   7   3   2        3.79       13.90      8.38 o
  -8   4   2        0.83        3.42      4.83 o
  -7   4   2        1.59       -2.42      3.68 o
  -6   4   2        2.59        2.99      2.56 o
  -5   4   2      204.97      203.48      5.66 o
  -4   4   2       68.08       67.02      3.15 o
  -3   4   2       11.07       12.29      2.42 o
  -2   4   2       15.59       19.67      1.74 o
  -1   4   2       24.75       27.67      4.25 o
   0   4   2       20.30       22.66      3.05 o
   1   4   2      223.82      230.70      3.64 o
   2   4   2        3.42        2.58      1.06 o
   3   4   2       19.50       18.76      3.62 o
   4   4   2        2.77        4.55      1.91 o
   5   4   2        0.33        0.61      2.64 o
   6   4   2        2.29        0.53      5.45 o
  -7   5   2        1.68        9.29      4.11 o
  -6   5   2       21.07       21.54      3.17 o
  -5   5   2      206.69      218.65      6.18 o
  -4   5   2       60.95       64.02      3.12 o
  -3   5   2        3.69        3.15      2.48 o
  -2   5   2        6.88        7.02      1.34 o
  -1   5   2       78.25       78.69      4.26 o
   0   5   2        3.52        2.04      2.10 o
   1   5   2       99.70       97.71      3.38 o
   2   5   2       32.72       35.97      2.36 o
   3   5   2        2.36        2.46      1.61 o
   4   5   2        2.08        4.03      2.35 o
   5   5   2       12.65       13.31      5.08 o
   6   5   2        1.07        7.41      6.56 o
  -7   6   2        2.17        1.07      3.81 o
  -6   6   2       17.50       12.13      2.95 o
  -5   6   2       77.90       76.89      4.03 o
  -4   6   2       15.68       16.21      3.38 o
  -3   6   2        6.21        4.60      1.57 o
  -2   6   2       16.27       18.94      4.88 o
  -1   6   2       41.63       48.87      7.87 o
   0   6   2      123.92      117.57      3.95 o
   1   6   2       32.79       34.32      3.45 o
   2   6   2       18.77       19.07      2.60 o
   3   6   2        0.39        0.14      3.03 o
   4   6   2        1.08       -3.56      2.37 o
   5   6   2        1.44        1.47      3.56 o
  -7   7   2        3.72        5.24      4.69 o
  -6   7   2        3.59        1.46      2.33 o
  -5   7   2       13.21        9.57      2.91 o
  -4   7   2       18.01       16.55      2.70 o
  -3   7   2        6.47        4.10      1.63 o
  -2   7   2        9.79        9.98      5.98 o
  -1   7   2       12.35       12.01      2.94 o
   0   7   2       91.04       90.48      6.27 o
   1   7   2       25.95       26.23      2.83 o
   2   7   2        0.62        2.22      2.41 o
   3   7   2        1.08        4.02      2.71 o
   4   7   2        4.53        7.96      3.67 o
  -6   8   2        0.16        3.23      3.42 o
  -5   8   2        4.93        1.75      2.31 o
  -4   8   2       15.35       13.32      2.31 o
  -3   8   2        3.70        2.42      1.88 o
  -2   8   2        4.66        5.39      5.83 o
  -1   8   2        9.12        7.43      4.96 o
   0   8   2       86.25       83.53      8.90 o
   1   8   2       19.52       20.08      3.64 o
   2   8   2        0.51       -0.14      2.26 o
   3   8   2        1.35        1.17      4.66 o
  -5   9   2        2.32       -0.91      2.20 o
  -4   9   2        1.25       -0.29      2.62 o
  -3   9   2        8.68        6.71      2.62 o
  -2   9   2        3.25        1.17      5.98 o
  -1   9   2        8.30        5.54      5.25 o
   0   9   2       10.49        9.69      2.32 o
   1   9   2        0.44       -0.58      2.92 o
   2   9   2        5.72        3.79      3.79 o
  -3  10   2        1.87        3.06      2.48 o
   0 -11   3        8.59        7.44      3.19 o
   1 -11   3       16.28        7.62      4.81 o
   2 -11   3        6.48        6.09      2.30 o
   3 -11   3        2.92       -2.16      2.77 o
   4 -11   3        0.91        3.40      2.30 o
  -2 -10   3        4.83        5.90      3.56 o
  -1 -10   3        2.15        0.31      2.76 o
   0 -10   3        9.55       10.04      2.15 o
   1 -10   3       84.37       82.20      4.37 o
   2 -10   3       20.15       21.09      2.60 o
   3 -10   3        3.33        1.79      2.65 o
   4 -10   3        7.46        6.96      2.43 o
   5 -10   3       12.56       11.74      3.17 o
  -3  -9   3        0.53       -3.99      2.70 o
  -2  -9   3       27.30       29.89      4.44 o
  -1  -9   3       19.40       23.79      2.83 o
   0  -9   3        4.00        3.31      2.12 o
   1  -9   3       36.04       36.03      3.08 o
   2  -9   3       62.38       60.40      3.11 o
   3  -9   3        4.89        4.23      2.51 o
   4  -9   3        3.48        2.25      2.90 o
   5  -9   3       15.61       12.44      3.28 o
   6  -9   3        0.89        0.90      2.67 o
  -4  -8   3        0.11        4.42      3.24 o
  -3  -8   3       22.75       20.67      2.80 o
  -2  -8   3        6.75        6.89      2.41 o
  -1  -8   3       43.35       42.30      4.17 o
   0  -8   3        8.77        9.19      2.55 o
   1  -8   3       65.94       65.29      2.77 o
   2  -8   3        6.35        6.39      1.68 o
   3  -8   3        1.40        1.76      1.71 o
   4  -8   3        9.95        6.00      2.79 o
   5  -8   3        5.05        0.97      2.14 o
   6  -8   3        6.48        1.28      2.19 o
   7  -8   3        4.96        0.76      2.51 o
  -5  -7   3        7.66        9.19      6.63 o
  -4  -7   3       21.54       26.93      3.97 o
  -3  -7   3        6.84        4.05      1.65 o
  -2  -7   3        5.14        3.62      1.16 o
  -1  -7   3       24.02       29.37      2.47 o
   0  -7   3       25.66       25.41      2.10 o
   1  -7   3       21.31       20.32      1.60 o
   2  -7   3       17.09       17.52      1.99 o
   3  -7   3       19.02       19.95      2.63 o
   4  -7   3       20.87       20.83      2.30 o
   5  -7   3        6.01        8.61      2.20 o
   6  -7   3       10.55        7.45      2.48 o
   7  -7   3        3.66        3.21      2.59 o
  -6  -6   3        1.89       -2.53      4.15 o
  -5  -6   3        9.43        7.98      3.75 o
  -4  -6   3        7.25        7.36      2.67 o
  -3  -6   3       22.97       23.67      2.14 o
  -2  -6   3       16.11       17.14      1.60 o
  -1  -6   3      120.47      117.81      3.42 o
   0  -6   3      108.46      113.61      4.78 o
   1  -6   3      123.54      129.78      4.53 o
   2  -6   3      236.00      247.06      4.03 o
   3  -6   3       30.77       34.18      3.37 o
   4  -6   3       15.47       12.71      2.18 o
   5  -6   3        1.47        1.91      2.09 o
   6  -6   3       17.87       15.23      2.39 o
   7  -6   3       12.49       14.38      2.93 o
  -6  -5   3        1.20        3.82      4.76 o
  -5  -5   3       27.32       27.21      3.67 o
  -4  -5   3       33.15       27.61      2.89 o
  -3  -5   3       11.57       10.72      1.45 o
  -2  -5   3       31.10       30.46      2.26 o
  -1  -5   3      208.79      217.79      3.72 o
   0  -5   3      179.30      181.75      2.73 o
   1  -5   3       44.59       47.79      1.87 o
   2  -5   3      327.74      324.63      6.20 o
   3  -5   3      108.56      123.81      7.41 o
   4  -5   3       33.87       42.50      3.13 o
   5  -5   3        9.99        7.24      2.76 o
   6  -5   3        5.10        7.50      2.00 o
   7  -5   3        4.92        4.93      2.46 o
   8  -5   3        0.89        0.25      3.59 o
  -7  -4   3        5.84        7.74      4.11 o
  -6  -4   3        0.55       -2.19      3.14 o
  -5  -4   3       95.87       95.55      4.96 o
  -4  -4   3       69.46       68.76      3.59 o
  -3  -4   3        3.40        3.15      1.00 o
  -2  -4   3       17.98       20.34      1.39 o
  -1  -4   3      704.95      711.84      8.85 o
   0  -4   3      449.55      464.72      4.79 o
   1  -4   3       79.67       74.70      2.48 o
   2  -4   3        0.06       -1.10      1.10 o
   3  -4   3       85.95       91.43      4.28 o
   4  -4   3       40.69       44.25      3.24 o
   5  -4   3        0.14        1.20      2.63 o
   6  -4   3       32.43       42.60      4.34 o
   7  -4   3        0.16        1.65      2.31 o
   8  -4   3        0.11        2.29      3.84 o
  -7  -3   3       10.82       13.42      4.47 o
  -6  -3   3       13.23       12.20      4.33 o
  -5  -3   3        8.04        5.04      1.81 o
  -4  -3   3       63.65       66.57      3.42 o
  -3  -3   3       76.49       76.30      2.63 o
  -2  -3   3       56.06       60.72      2.01 o
  -1  -3   3      257.61      257.39      3.58 o
   0  -3   3       98.31       98.44      1.97 o
   1  -3   3       94.09       97.47      2.50 o
   2  -3   3      330.65      311.08      4.58 o
   3  -3   3      251.24      267.93      5.86 o
   4  -3   3        8.78        9.06      1.65 o
   5  -3   3        8.06       10.55      2.12 o
   6  -3   3        8.58        7.57      3.96 o
   7  -3   3        0.96       -1.78      2.71 o
   8  -3   3        0.88       -0.57      3.36 o
  -7  -2   3       11.62        5.60      4.17 o
  -6  -2   3        2.57        5.67      2.03 o
  -5  -2   3       47.08       43.45      3.16 o
  -4  -2   3       70.49       69.84      3.46 o
  -3  -2   3      251.95      259.00      3.87 o
  -2  -2   3      172.98      175.47      2.91 o
  -1  -2   3      309.12      307.88      3.64 o
   0  -2   3      101.39      105.90      1.95 o
   1  -2   3     1781.83     1729.20     15.21 o
   2  -2   3      555.96      494.80      6.40 o
   3  -2   3      135.46      142.13      6.64 o
   4  -2   3       31.95       31.10      2.84 o
   5  -2   3        5.30        2.15      1.98 o
   6  -2   3       38.19       41.81      4.68 o
   7  -2   3        6.92        9.80      3.64 o
   8  -2   3        0.47       -1.12      4.34 o
  -8  -1   3        0.53       -0.40      2.90 o
  -7  -1   3        8.69       10.46      3.23 o
  -6  -1   3        3.53        4.02      2.59 o
  -5  -1   3        0.18       -0.09      1.08 o
  -4  -1   3       20.75       22.35      1.86 o
  -3  -1   3     1162.37     1180.92     14.99 o
  -2  -1   3       39.31       43.35      2.02 o
  -1  -1   3       99.67       94.46      2.14 o
   0  -1   3      165.11      147.23      3.24 o
   1  -1   3     3133.93     3108.81     31.79 o
   2  -1   3      402.01      419.79      7.19 o
   3  -1   3      318.96      310.24      8.64 o
   4  -1   3       53.08       56.55      4.90 o
   5  -1   3       24.64       23.27      3.85 o
   6  -1   3       12.12       13.33      4.23 o
   7  -1   3       17.74       16.94      5.06 o
   8  -1   3       11.02       16.29      6.06 o
  -8   0   3        0.24        1.84      3.42 o
  -7   0   3       10.57        6.54      2.85 o
  -6   0   3       13.43       13.51      3.57 o
  -5   0   3       40.38       38.72      3.51 o
  -4   0   3        9.99        9.60      1.87 o
  -3   0   3      133.47      152.08      3.68 o
  -2   0   3      154.23      160.26      3.74 o
  -1   0   3       45.29       44.72      1.44 o
   0   0   3      500.11      462.55      6.07 o
   1   0   3      273.29      260.60      4.45 o
   2   0   3       13.38       12.98      1.73 o
   3   0   3      281.55      272.01      6.61 o
   4   0   3        0.96       -0.05      2.00 o
   5   0   3        0.92        1.55      2.38 o
   6   0   3        6.52        5.55      3.60 o
   7   0   3        4.57        2.93      4.97 o
  -8   1   3        0.00        4.22      2.92 o
  -7   1   3       20.30       22.03      3.85 o
  -6   1   3       26.07       19.75      5.62 o
  -5   1   3       13.18       12.95      2.24 o
  -4   1   3       36.56       36.76      2.28 o
  -3   1   3      828.33      869.56     10.45 o
  -2   1   3       69.87       70.30      2.79 o
  -1   1   3      196.31      183.73      3.52 o
   0   1   3       31.84       35.20      1.84 o
   1   1   3       41.79       39.22      2.05 o
   2   1   3      144.99      149.08      4.07 o
   3   1   3      430.65      428.72     10.20 o
   4   1   3        6.05        6.62      2.02 o
   5   1   3        4.13        2.58      1.96 o
   6   1   3       11.31       10.82      3.18 o
   7   1   3       43.12       35.14      8.76 o
  -8   2   3        0.33        3.39      3.03 o
  -7   2   3        0.70       -0.26      3.55 o
  -6   2   3        8.45        9.45      2.86 o
  -5   2   3       36.06       33.38      4.44 o
  -4   2   3       54.56       60.23      4.05 o
  -3   2   3      383.15      397.51      6.90 o
  -2   2   3       14.94       15.63      1.73 o
  -1   2   3      178.88      175.73      4.07 o
   0   2   3      219.30      209.57      5.31 o
   1   2   3      426.59      396.34      8.54 o
   2   2   3      374.49      358.60      7.85 o
   3   2   3       26.94       25.18      2.71 o
   4   2   3        5.50        8.28      2.29 o
   5   2   3        9.12       12.70      2.63 o
   6   2   3        3.92       -1.31      2.78 o
   7   2   3        7.41        9.29      6.79 o
  -8   3   3        0.21        1.92      4.25 o
  -7   3   3        4.11        5.08      3.63 o
  -6   3   3       15.53       11.59      3.00 o
  -5   3   3      141.56      143.20      6.54 o
  -4   3   3       97.73      103.58      5.86 o
  -3   3   3       61.18       66.99      3.21 o
  -2   3   3       29.14       31.26      1.99 o
  -1   3   3      688.23      714.29     11.67 o
   0   3   3       69.57       60.59      4.02 o
   1   3   3      151.50      150.74      3.32 o
   2   3   3      131.42      134.09      4.26 o
   3   3   3       29.18       30.06      2.78 o
   4   3   3        1.39        0.95      1.68 o
   5   3   3        1.12        0.64      2.49 o
   6   3   3        4.53       12.69      6.50 o
  -7   4   3        1.00        2.39      4.72 o
  -6   4   3       25.64       23.24      5.13 o
  -5   4   3       52.86       52.41      6.80 o
  -4   4   3       57.72       55.18      3.27 o
  -3   4   3        2.30        2.62      1.63 o
  -2   4   3        1.82        2.80      1.51 o
  -1   4   3      162.48      165.17      8.61 o
   0   4   3       38.82       37.30      3.78 o
   1   4   3      159.11      150.15      4.30 o
   2   4   3       37.67       35.66      2.39 o
   3   4   3       10.62       10.92      2.43 o
   4   4   3        1.68        3.92      2.22 o
   5   4   3       21.07       19.79      3.75 o
   6   4   3        2.24        0.96      5.18 o
  -7   5   3        3.54        1.89      3.72 o
  -6   5   3        0.22        3.32      2.62 o
  -5   5   3       66.20       66.80      4.62 o
  -4   5   3       23.23       21.47      2.52 o
  -3   5   3       14.80       13.38      2.25 o
  -2   5   3       18.39       19.72      2.34 o
  -1   5   3       82.31       87.12      5.64 o
   0   5   3       77.91       80.56      4.04 o
   1   5   3       35.26       32.48      2.53 o
   2   5   3       99.32      101.65      4.41 o
   3   5   3        1.26        3.63      2.18 o
   4   5   3        0.14        0.77      2.41 o
   5   5   3        3.87       -1.39      3.39 o
  -7   6   3        1.05        2.05      3.56 o
  -6   6   3        0.42        4.32      2.81 o
  -5   6   3       32.15       29.67      3.33 o
  -4   6   3       55.39       66.54      9.09 o
  -3   6   3       22.72       22.50      2.93 o
  -2   6   3        7.49       11.67      2.58 o
  -1   6   3       24.16       32.86      7.51 o
   0   6   3       13.01       10.16      2.21 o
   1   6   3      135.60      153.69      6.02 o
   2   6   3        6.38        5.74      3.13 o
   3   6   3        3.19        2.35      2.65 o
   4   6   3        0.34        1.31      2.75 o
  -6   7   3        2.66        3.47      3.20 o
  -5   7   3        0.50        3.44      2.63 o
  -4   7   3       26.32       27.67      3.84 o
  -3   7   3       34.01       28.86      3.82 o
  -2   7   3       22.34       22.02      4.23 o
  -1   7   3        5.56        9.77      4.96 o
   0   7   3       28.53       24.19      4.15 o
   1   7   3       23.41       27.38      3.48 o
   2   7   3        7.92        3.14      2.51 o
   3   7   3        1.25        0.17      3.59 o
   4   7   3        2.06       -0.87      4.81 o
  -5   8   3        9.99        4.42      3.05 o
  -4   8   3       19.50       19.67      3.79 o
  -3   8   3        4.84        5.02      2.43 o
  -2   8   3        0.32        0.34      2.36 o
  -1   8   3        8.23       10.79      5.83 o
   0   8   3        6.88        4.31      2.19 o
   1   8   3       22.22       22.35      4.52 o
   2   8   3        5.19        5.96      3.43 o
  -4   9   3        0.92        3.35      3.64 o
  -3   9   3        1.24        1.75      3.06 o
  -2   9   3        0.27       -2.07      4.15 o
  -1   9   3        3.11        3.57      2.25 o
   0   9   3        6.53        4.66      3.04 o
   1   9   3        6.95        5.25      3.35 o
  -1 -11   4        2.13       -2.63      2.87 o
   0 -11   4        1.79        4.89      2.53 o
   1 -11   4       15.35       19.31      4.06 o
   2 -11   4        9.33        5.00      2.35 o
   3 -11   4       27.50       25.46      2.79 o
   4 -11   4        0.63        0.68      2.54 o
  -2 -10   4        6.29        2.07      3.19 o
  -1 -10   4        7.88       12.26      3.32 o
   0 -10   4        1.67        1.28      2.50 o
   1 -10   4       11.98       11.71      2.08 o
   2 -10   4       15.57       16.06      2.44 o
   3 -10   4       27.22       21.45      4.23 o
   4 -10   4        3.03        4.71      3.10 o
   5 -10   4        1.48        3.55      3.10 o
  -4  -9   4        5.95        1.95      3.92 o
  -3  -9   4       23.89       22.34      4.54 o
  -2  -9   4       18.90       14.16      3.68 o
  -1  -9   4        1.02        0.29      2.02 o
   0  -9   4       10.14       11.47      2.58 o
   1  -9   4       98.97       91.64      3.68 o
   2  -9   4       25.34       27.56      2.72 o
   3  -9   4       59.35       59.11      9.84 o
   4  -9   4       25.51       19.40      4.28 o
   5  -9   4        0.05        2.80      2.65 o
   6  -9   4        3.72       -1.28      2.28 o
  -4  -8   4        1.21        2.29      2.27 o
  -3  -8   4       11.85       11.29      2.54 o
  -2  -8   4        0.67        0.83      1.55 o
  -1  -8   4       44.10       46.32      3.14 o
   0  -8   4       47.29       45.33      3.13 o
   1  -8   4      195.02      188.96      4.54 o
   2  -8   4       48.93       48.24      3.27 o
   3  -8   4      101.60      102.55      9.34 o
   4  -8   4       36.20       34.61      3.49 o
   5  -8   4        3.45        1.34      2.21 o
   6  -8   4        1.45        1.45      1.97 o
  -5  -7   4        4.91        4.51      4.29 o
  -4  -7   4       64.25       60.55      4.55 o
  -3  -7   4       38.71       34.40      2.92 o
  -2  -7   4        1.78        2.38      1.27 o
  -1  -7   4        6.16        6.35      1.26 o
   0  -7   4       35.12       37.87      1.99 o
   1  -7   4       66.45       62.49      2.88 o
   2  -7   4       37.99       37.97      2.04 o
   3  -7   4       23.94       22.09      2.65 o
   4  -7   4       21.59       20.88      2.82 o
   5  -7   4       13.40       12.85      2.27 o
   6  -7   4        2.76        2.36      2.23 o
   7  -7   4        1.23        1.77      2.48 o
  -6  -6   4        1.44        6.50      5.36 o
  -5  -6   4       40.21       45.13      5.39 o
  -4  -6   4       57.15       55.20      4.49 o
  -3  -6   4       26.56       25.71      2.36 o
  -2  -6   4        6.92        5.08      1.28 o
  -1  -6   4       37.16       40.20      2.64 o
   0  -6   4       93.27      102.86      2.77 o
   1  -6   4       48.60       45.55      1.86 o
   2  -6   4       26.11       23.64      1.96 o
   3  -6   4        4.57        5.88      1.71 o
   4  -6   4       32.13       33.01      2.71 o
   5  -6   4        0.17       -0.15      1.47 o
   6  -6   4        2.61        0.43      2.08 o
   7  -6   4        5.05        5.43      5.18 o
  -6  -5   4        2.79        6.69      6.92 o
  -5  -5   4       43.58       36.18      3.81 o
  -4  -5   4      160.39      166.70      4.77 o
  -3  -5   4       37.80       36.17      2.17 o
  -2  -5   4        1.80        2.29      1.05 o
  -1  -5   4        4.74        7.98      1.57 o
   0  -5   4       73.04       72.98      2.36 o
   1  -5   4      141.67      131.42      2.37 o
   2  -5   4      193.45      213.07      9.12 o
   3  -5   4       94.31      107.37      3.30 o
   4  -5   4        0.29       -0.09      1.81 o
   5  -5   4        4.83        7.20      2.36 o
   6  -5   4       18.07       17.77      3.16 o
   7  -5   4        5.92       11.23      2.99 o
  -7  -4   4        0.47        7.05      3.94 o
  -6  -4   4        9.39        9.95      4.20 o
  -5  -4   4       25.56       21.43      2.68 o
  -4  -4   4      291.26      287.47      5.36 o
  -3  -4   4        4.06        3.42      1.05 o
  -2  -4   4       75.04       76.16      2.68 o
  -1  -4   4       38.98       40.54      1.85 o
   0  -4   4      108.57      116.57      3.40 o
   1  -4   4       11.58       11.77      1.41 o
   2  -4   4      255.71      264.10      6.35 o
   3  -4   4       34.21       29.17      2.48 o
   4  -4   4       63.99       73.16      5.58 o
   5  -4   4        1.34        3.25      2.06 o
   6  -4   4        2.18        2.11      3.22 o
   7  -4   4        6.82        5.62      3.39 o
  -7  -3   4        3.68        2.83      3.42 o
  -6  -3   4       31.73       32.82      4.39 o
  -5  -3   4      172.25      167.58      6.35 o
  -4  -3   4        8.46       10.22      1.44 o
  -3  -3   4       52.39       57.36      2.87 o
  -2  -3   4       94.06       94.89      2.83 o
  -1  -3   4       17.43       15.25      1.21 o
   0  -3   4       60.33       58.48      1.69 o
   1  -3   4       65.62       73.39      2.58 o
   2  -3   4       68.21       80.15      5.87 o
   3  -3   4      219.47      219.29      5.90 o
   4  -3   4       29.94       34.24      2.67 o
   5  -3   4       11.58       11.26      2.19 o
   6  -3   4        1.22        1.77      2.50 o
   7  -3   4        9.78       11.04      4.90 o
  -7  -2   4        2.22        0.52      2.84 o
  -6  -2   4       24.08       23.27      3.18 o
  -5  -2   4       24.48       21.88      2.96 o
  -4  -2   4      159.30      156.76      4.75 o
  -3  -2   4        1.48        1.87      0.84 o
  -2  -2   4      136.38      143.95      3.16 o
  -1  -2   4      242.38      259.03      3.85 o
   0  -2   4      154.55      147.32      3.04 o
   1  -2   4      121.32      116.49      3.19 o
   2  -2   4      954.22      891.62     11.15 o
   3  -2   4      120.03      130.35      4.91 o
   4  -2   4      116.92      135.19      5.61 o
   5  -2   4        0.82        1.11      2.13 o
   6  -2   4        5.63        7.72      7.97 o
   7  -2   4        3.63        0.63      4.46 o
  -7  -1   4        1.07        2.90      3.16 o
  -6  -1   4       10.66        9.54      2.48 o
  -5  -1   4       11.39        9.64      1.80 o
  -4  -1   4       43.08       44.26      3.06 o
  -3  -1   4       21.14       20.29      2.35 o
  -2  -1   4       87.76       97.27      3.31 o
  -1  -1   4       45.31       45.02      1.77 o
   0  -1   4       22.32       20.82      1.35 o
   1  -1   4      118.54      123.37      8.30 o
   2  -1   4      146.64      150.00      5.74 o
   3  -1   4       38.48       33.52      3.04 o
   4  -1   4        9.33        8.28      2.23 o
   5  -1   4        5.56        2.55      2.97 o
   6  -1   4        0.71       -2.48      3.60 o
   7  -1   4        6.08        1.79      4.57 o
  -8   0   4        0.62        2.90      3.26 o
  -7   0   4        5.46        7.97      3.11 o
  -6   0   4        9.01        5.37      2.52 o
  -5   0   4       17.33       18.30      3.81 o
  -4   0   4       55.42       56.56      3.50 o
  -3   0   4      195.55      202.24      6.41 o
  -2   0   4     1016.76     1080.62     11.57 o
  -1   0   4       26.05       26.20      1.77 o
   0   0   4      166.58      157.74      5.45 o
   1   0   4      244.87      230.88      6.71 o
   2   0   4      667.78      643.33     13.05 o
   3   0   4      131.48      148.64     11.80 o
   4   0   4       55.16       59.69      8.23 o
   5   0   4        2.80        2.25      2.80 o
   6   0   4        5.11       -1.06      3.84 o
   7   0   4        0.39        6.62      5.55 o
  -8   1   4        2.04       -0.10      2.94 o
  -7   1   4        1.04        2.18      3.30 o
  -6   1   4        3.03       -0.94      2.94 o
  -5   1   4       11.24        8.86      2.58 o
  -4   1   4        4.56        8.22      1.56 o
  -3   1   4       15.74       12.76      1.81 o
  -2   1   4      213.63      234.22      7.80 o
  -1   1   4       79.04       78.24      3.45 o
   0   1   4      162.57      174.86      4.56 o
   1   1   4      189.25      180.22      4.05 o
   2   1   4      184.46      181.31      5.03 o
   3   1   4       12.20       12.53      2.59 o
   4   1   4       11.19        9.43      3.11 o
   5   1   4        1.20        2.09      1.88 o
   6   1   4        0.26       -0.51      3.81 o
   7   1   4        1.37       -1.10     10.35 o
  -8   2   4        2.78        3.74      3.22 o
  -7   2   4        0.51        0.40      3.53 o
  -6   2   4       11.40       13.79      6.51 o
  -5   2   4       39.76       37.88      3.98 o
  -4   2   4       94.24       94.29      5.19 o
  -3   2   4       18.94       19.99      2.08 o
  -2   2   4       76.98       77.91      3.43 o
  -1   2   4      131.79      149.34      5.50 o
   0   2   4        9.28       12.14      1.39 o
   1   2   4       54.52       60.09      2.91 o
   2   2   4      285.40      284.37      8.02 o
   3   2   4       48.95       48.12      3.63 o
   4   2   4        0.45        1.08      1.74 o
   5   2   4        1.37        4.93      2.54 o
   6   2   4        1.26        1.98      3.78 o
  -7   3   4        2.27        1.07      3.60 o
  -6   3   4        5.91        6.84      3.08 o
  -5   3   4      104.72      112.25      6.19 o
  -4   3   4      114.54      117.84      4.97 o
  -3   3   4       23.51       22.15      2.21 o
  -2   3   4      101.18      103.11      3.69 o
  -1   3   4        7.80        9.28      1.50 o
   0   3   4      166.00      171.83      4.78 o
   1   3   4      118.87      114.16      3.82 o
   2   3   4       35.35       35.81      2.71 o
   3   3   4       15.47       15.28      2.92 o
   4   3   4        4.14        3.68      1.98 o
   5   3   4        1.65       -3.54      2.47 o
   6   3   4        4.08       -0.71      6.20 o
  -7   4   4        5.35        2.68      3.72 o
  -6   4   4        8.09        5.83      2.81 o
  -5   4   4       36.73       37.71      3.70 o
  -4   4   4      110.65      111.74      4.81 o
  -3   4   4        0.42       -0.39      1.29 o
  -2   4   4       14.08       15.53      1.61 o
  -1   4   4        0.58        2.24      1.34 o
   0   4   4        4.92        5.05      1.08 o
   1   4   4       59.43       54.64      2.51 o
   2   4   4      143.82      152.83      5.05 o
   3   4   4        2.76        4.50      2.36 o
   4   4   4        2.71        2.20      2.51 o
   5   4   4        0.67        3.42      3.28 o
  -7   5   4        0.57        0.61      3.74 o
  -6   5   4        0.90        2.95      2.66 o
  -5   5   4       53.22       59.40      5.74 o
  -4   5   4       60.01       56.43      5.26 o
  -3   5   4       22.95       21.17      2.82 o
  -2   5   4        6.63        7.98      2.48 o
  -1   5   4        1.05        2.42      2.52 o
   0   5   4        0.45        0.24      1.48 o
   1   5   4       67.98       60.55      3.62 o
   2   5   4       57.65       58.22      5.06 o
   3   5   4        8.05        7.32      2.33 o
   4   5   4        0.78       -1.65      2.51 o
   5   5   4        0.63        0.28      3.69 o
  -6   6   4        2.19        2.43      2.97 o
  -5   6   4       10.26       14.37      2.80 o
  -4   6   4       95.17      103.87      6.22 o
  -3   6   4        1.16        1.51      2.36 o
  -2   6   4        2.34        2.71      2.12 o
  -1   6   4        4.83        3.95      2.80 o
   0   6   4        6.83        6.76      2.14 o
   1   6   4      119.97      122.92      5.67 o
   2   6   4       20.53       17.40      5.96 o
   3   6   4       12.23        5.55      2.82 o
   4   6   4        0.96        3.02      2.77 o
  -6   7   4        1.66        7.36      6.27 o
  -5   7   4        8.61        2.72      3.64 o
  -4   7   4       14.58       11.52      4.08 o
  -3   7   4       20.79       22.60      5.61 o
  -2   7   4        1.32       -1.52      2.49 o
  -1   7   4        7.16        6.85      4.81 o
   0   7   4       18.28       16.89      2.98 o
   1   7   4       20.16       24.59      3.78 o
   2   7   4       11.43       16.31      5.47 o
   3   7   4        7.39        3.21      5.10 o
  -5   8   4        4.71        8.48      4.01 o
  -4   8   4       12.69       16.65      4.37 o
  -3   8   4        2.46        0.42      2.93 o
  -2   8   4        0.79       -4.13      2.75 o
  -1   8   4        1.47        5.54      5.68 o
   0   8   4        3.29        2.92      3.21 o
   1   8   4       10.90        6.85      3.94 o
   2   8   4        3.63       -2.77      4.81 o
  -3   9   4        2.01       -1.89      3.35 o
  -2   9   4        1.71        2.92      3.79 o
  -1   9   4        0.49       -2.92      2.62 o
  -1 -11   5        4.31        3.29      3.56 o
   0 -11   5        4.83       12.03      3.90 o
   1 -11   5        3.09        6.17      3.64 o
   2 -11   5        1.61        1.58      4.13 o
   3 -11   5        4.51       -1.09      2.76 o
   4 -11   5        3.16        3.72      6.71 o
  -2 -10   5        0.89       -2.90      2.51 o
  -1 -10   5       11.24       13.81      3.69 o
   0 -10   5        4.30        3.85      2.36 o
   1 -10   5       11.45       11.44      3.05 o
   2 -10   5      123.39      118.82      5.79 o
   3 -10   5        4.43        4.13      2.87 o
   4 -10   5        7.29       12.41      3.86 o
   5 -10   5        2.53       -1.51      3.67 o
  -4  -9   5        5.19       -0.60      3.21 o
  -3  -9   5       14.25       17.03      3.45 o
  -2  -9   5        5.61        4.52      2.21 o
  -1  -9   5        6.27        6.22      2.36 o
   0  -9   5        3.19        3.76      2.11 o
   1  -9   5        1.37        1.22      1.59 o
   2  -9   5       60.57       61.29      4.65 o
   3  -9   5        8.51       11.09      3.05 o
   4  -9   5        1.16        2.29      2.47 o
   5  -9   5        7.72        6.14      2.73 o
   6  -9   5        9.54        8.33      3.73 o
  -4  -8   5       10.38        7.53      2.98 o
  -3  -8   5        1.43        0.29      2.46 o
  -2  -8   5        9.54        8.19      2.07 o
  -1  -8   5       18.69       22.50      2.18 o
   0  -8   5       37.79       35.25      2.24 o
   1  -8   5       15.29       12.60      1.59 o
   2  -8   5       69.96       75.90      3.01 o
   3  -8   5       26.60       29.17      3.09 o
   4  -8   5        9.84        7.31      2.51 o
   5  -8   5        4.00        3.86      2.41 o
   6  -8   5        1.58       -1.80      3.08 o
  -5  -7   5       30.05       45.05      5.73 o
  -4  -7   5       20.71       18.92      2.97 o
  -3  -7   5       18.44       19.57      2.67 o
  -2  -7   5        1.88        1.49      1.52 o
  -1  -7   5       10.66        9.57      1.54 o
   0  -7   5       31.81       33.58      2.29 o
   1  -7   5      100.39      114.93      4.97 o
   2  -7   5       72.21       79.80      3.38 o
   3  -7   5       17.71       16.79      2.31 o
   4  -7   5       15.97       17.45      1.99 o
   5  -7   5       15.03       16.30      2.39 o
   6  -7   5        6.38        7.05      2.55 o
   7  -7   5        3.51        3.08      3.40 o
  -6  -6   5        2.59       -2.87      4.83 o
  -5  -6   5       12.80       15.20      4.42 o
  -4  -6   5       80.06       74.31      4.48 o
  -3  -6   5       75.38       69.26      3.41 o
  -2  -6   5       46.91       50.99      2.83 o
  -1  -6   5       35.85       33.53      3.34 o
   0  -6   5      106.84      111.68      4.44 o
   1  -6   5        4.84        5.89      1.34 o
   2  -6   5       44.55       44.66      5.60 o
   3  -6   5       27.42       32.63      3.40 o
   4  -6   5       28.11       26.15      2.99 o
   5  -6   5        4.64        5.09      2.05 o
   6  -6   5        0.93       -2.88      1.95 o
   7  -6   5       12.05       18.70      3.31 o
  -6  -5   5        0.07        2.04      3.95 o
  -5  -5   5        4.94        8.57      3.13 o
  -4  -5   5       47.94       44.68      3.17 o
  -3  -5   5       68.50       64.76      2.91 o
  -2  -5   5       54.23       62.63      2.65 o
  -1  -5   5       37.05       37.84      2.28 o
   0  -5   5      241.92      252.23      6.90 o
   1  -5   5      163.76      166.57      4.30 o
   2  -5   5        2.48        3.50      1.66 o
   3  -5   5       36.02       39.58      3.90 o
   4  -5   5       44.56       38.19      4.34 o
   5  -5   5       15.58       18.98      2.98 o
   6  -5   5        6.80        6.32      5.68 o
   7  -5   5        0.95        0.60      6.84 o
  -7  -4   5        0.21        0.69      3.48 o
  -6  -4   5        3.21        2.79      2.71 o
  -5  -4   5        8.84        7.80      2.09 o
  -4  -4   5      204.69      191.93      5.06 o
  -3  -4   5      124.45      114.13      3.68 o
  -2  -4   5       66.08       66.94      2.60 o
  -1  -4   5        0.53        2.33      0.97 o
   0  -4   5      434.14      469.03      5.94 o
   1  -4   5      128.24      131.21      4.17 o
   2  -4   5      274.77      260.22      7.72 o
   3  -4   5       29.73       26.19      3.45 o
   4  -4   5        3.40        2.87      3.36 o
   5  -4   5        1.70        2.59      3.07 o
   6  -4   5        1.36        0.90      5.04 o
   7  -4   5       22.38       20.33      5.90 o
  -7  -3   5        0.31        2.21      3.43 o
  -6  -3   5       13.18       10.16      3.49 o
  -5  -3   5        6.47        3.67      2.16 o
  -4  -3   5       24.12       24.72      2.13 o
  -3  -3   5       19.36       20.68      1.67 o
  -2  -3   5      295.48      298.67      5.94 o
  -1  -3   5       72.94       69.34      3.42 o
   0  -3   5      350.82      392.22      6.14 o
   1  -3   5       49.08       46.53      2.69 o
   2  -3   5      467.18      487.72      7.20 o
   3  -3   5       79.17       73.45      4.33 o
   4  -3   5       23.26       26.21      3.14 o
   5  -3   5        1.22       -0.16      3.71 o
   6  -3   5        5.46        2.66      4.99 o
   7  -3   5        0.66        4.31      5.72 o
  -7  -2   5        0.80        6.36      3.97 o
  -6  -2   5       11.79       11.10      2.52 o
  -5  -2   5       18.90       22.65      2.61 o
  -4  -2   5        9.62       10.43      1.84 o
  -3  -2   5       76.41       71.46      4.21 o
  -2  -2   5      502.08      514.73      7.53 o
  -1  -2   5       47.85       48.85      2.24 o
   0  -2   5      134.80      142.64      3.85 o
   1  -2   5      356.23      352.87     13.68 o
   2  -2   5      246.96      245.00      5.63 o
   3  -2   5       97.15       88.43      8.92 o
   4  -2   5       12.09       12.21      2.54 o
   5  -2   5        0.32        1.28      3.16 o
   6  -2   5        2.02        2.77      7.87 o
   7  -2   5        9.20        6.84      4.86 o
  -7  -1   5        0.90       -0.32      2.93 o
  -6  -1   5       73.84       51.75      4.22 o
  -5  -1   5       35.27       38.89      4.77 o
  -4  -1   5       10.86       13.50      2.86 o
  -3  -1   5       41.82       42.36      2.62 o
  -2  -1   5      443.34      470.68      7.29 o
  -1  -1   5       22.46       20.45      2.02 o
   0  -1   5      212.93      211.63      4.38 o
   1  -1   5      165.46      157.02      4.89 o
   2  -1   5      845.97      856.92     13.79 o
   3  -1   5       35.29       31.44      3.12 o
   4  -1   5       72.99       77.67      6.28 o
   5  -1   5        6.50        6.47      3.21 o
   6  -1   5        3.31       -2.40      3.24 o
   7  -1   5        3.47       -0.18      5.42 o
  -7   0   5        0.58        0.27      2.70 o
  -6   0   5       10.18       12.52      3.04 o
  -5   0   5       20.94       18.75      2.40 o
  -4   0   5        9.39       10.18      1.38 o
  -3   0   5        6.35        7.46      1.41 o
  -2   0   5       42.44       47.15      2.40 o
  -1   0   5       41.79       40.63      2.43 o
   0   0   5       66.82       76.84      3.59 o
   1   0   5      269.07      263.06      7.48 o
   2   0   5       28.96       32.66      4.81 o
   3   0   5        1.59        1.63      2.41 o
   4   0   5       17.95       16.48      4.78 o
   5   0   5        2.22        1.89      2.77 o
   6   0   5        1.21        7.45      4.35 o
   7   0   5        1.60        5.05      5.60 o
  -7   1   5        0.24       -1.11      3.26 o
  -6   1   5       74.23       58.29      6.96 o
  -5   1   5       43.60       29.50      3.73 o
  -4   1   5       46.27       49.70      4.15 o
  -3   1   5       24.95       25.53      2.88 o
  -2   1   5      165.24      181.56      8.95 o
  -1   1   5       48.09       54.78      3.39 o
   0   1   5      272.65      296.51      5.96 o
   1   1   5       25.72       25.03      1.99 o
   2   1   5       56.85       50.65      3.21 o
   3   1   5       40.29       43.49      3.57 o
   4   1   5      150.85      161.87      6.41 o
   5   1   5        0.83        2.83      2.28 o
   6   1   5        1.94       -1.91      3.25 o
  -7   2   5        0.34       -3.28      3.48 o
  -6   2   5        1.15       -1.22      2.80 o
  -5   2   5       17.55       16.86      3.16 o
  -4   2   5       17.34       19.69      3.07 o
  -3   2   5       24.54       18.17      2.49 o
  -2   2   5      181.41      166.87      4.69 o
  -1   2   5        1.59        2.00      1.27 o
   0   2   5       39.11       32.89      3.87 o
   1   2   5       63.07       67.24      4.43 o
   2   2   5       70.32       70.84      3.99 o
   3   2   5        7.06        6.76      1.96 o
   4   2   5       27.21       30.30      3.65 o
   5   2   5        0.89        1.30      2.70 o
   6   2   5        3.77        0.15      4.16 o
  -7   3   5        0.14       -0.60      4.88 o
  -6   3   5        3.10        0.99      3.62 o
  -5   3   5        8.15        4.81      2.34 o
  -4   3   5      138.13      146.20      8.91 o
  -3   3   5        7.86        9.58      2.25 o
  -2   3   5       92.73      101.80      4.58 o
  -1   3   5       25.01       29.44      3.47 o
   0   3   5      180.83      190.64      7.31 o
   1   3   5       35.28       36.58      3.19 o
   2   3   5        7.78        7.74      1.91 o
   3   3   5       62.06       61.96      4.47 o
   4   3   5       14.97       10.61      3.14 o
   5   3   5        0.38        0.14      2.95 o
   6   3   5        0.79        1.26      5.98 o
  -7   4   5        1.20        2.25      4.20 o
  -6   4   5        1.86        2.38      3.38 o
  -5   4   5        7.64        3.26      2.25 o
  -4   4   5      117.32      122.03      9.92 o
  -3   4   5       32.57       37.51      2.81 o
  -2   4   5       18.79       21.33      1.93 o
  -1   4   5        2.95        2.29      1.24 o
   0   4   5        4.35        2.79      1.12 o
   1   4   5        1.36        0.61      1.31 o
   2   4   5      200.37      206.51      7.13 o
   3   4   5        6.36        6.68      2.94 o
   4   4   5        1.32       -0.38      2.68 o
   5   4   5        0.18       -0.85      3.09 o
  -6   5   5        1.22        1.00      3.08 o
  -5   5   5        8.71        4.21      2.37 o
  -4   5   5       10.07        6.67      2.23 o
  -3   5   5       31.62       34.25      3.15 o
  -2   5   5       16.26       16.73      2.48 o
  -1   5   5        8.69        6.92      2.80 o
   0   5   5        7.20        7.95      2.08 o
   1   5   5        2.99        2.84      1.29 o
   2   5   5       17.54       19.63      5.53 o
   3   5   5       12.98        9.29      2.71 o
   4   5   5        0.34       -1.25      4.23 o
  -6   6   5        4.16        4.73      3.66 o
  -5   6   5        8.02       12.93      4.29 o
  -4   6   5       24.54       33.53      5.98 o
  -3   6   5       21.30       17.68      3.72 o
  -2   6   5       22.86       13.83      3.19 o
  -1   6   5        1.20       -0.45      2.73 o
   0   6   5        0.54       -1.22      1.99 o
   1   6   5        0.31        1.65      2.36 o
   2   6   5       81.32       84.49      7.25 o
   3   6   5        5.13        5.32      3.21 o
  -5   7   5       11.00        3.58      3.59 o
  -4   7   5        1.35        3.06      3.64 o
  -3   7   5       35.28       41.12      5.03 o
  -2   7   5       14.40        9.12      3.37 o
   0   7   5        3.44        6.71      3.21 o
   1   7   5        2.40        1.89      3.79 o
   2   7   5        4.37       10.06      4.81 o
  -4   8   5       11.32       14.14      4.66 o
  -3   8   5       14.86       21.72      4.81 o
  -2   8   5        6.53        4.66      3.79 o
  -1   8   5        0.59        0.87      2.92 o
   0   8   5        2.16        1.02      3.64 o
   0 -11   6        0.67        2.39      3.45 o
   1 -11   6        0.51       -3.46      6.63 o
   2 -11   6        7.82        4.78      2.67 o
   3 -11   6       10.74       11.91      5.76 o
  -2 -10   6        0.71       -0.23      2.84 o
  -1 -10   6       17.68       20.31      4.48 o
   0 -10   6        5.34        6.74      3.54 o
   1 -10   6        1.63        8.22      3.75 o
   2 -10   6       12.28        7.03      4.15 o
   3 -10   6       18.68       14.70      3.91 o
   4 -10   6        1.78       -0.68      3.07 o
   5 -10   6        2.05       -2.62      4.81 o
  -3  -9   6       12.01        8.52      2.96 o
  -2  -9   6       55.25       52.61      4.30 o
  -1  -9   6        0.65       -0.58      1.94 o
   0  -9   6        2.67        7.59      3.09 o
   1  -9   6        9.51        7.55      2.12 o
   2  -9   6       37.92       42.92      3.07 o
   3  -9   6       13.05       10.64      2.65 o
   4  -9   6       21.88       22.94      2.96 o
   5  -9   6        6.16        7.71      2.83 o
  -4  -8   6       24.51       23.70      3.60 o
  -3  -8   6       15.27       20.98      3.79 o
  -2  -8   6       26.37       26.53      3.08 o
  -1  -8   6       17.27       18.25      2.28 o
   0  -8   6       40.85       36.62      3.18 o
   1  -8   6       14.30       14.05      1.94 o
   2  -8   6      178.50      192.94      5.38 o
   3  -8   6        0.53        0.24      1.62 o
   4  -8   6        3.45        2.14      2.44 o
   5  -8   6        2.92        1.70      2.57 o
   6  -8   6        2.17       -0.31      3.73 o
  -5  -7   6        4.73        4.37      5.04 o
  -4  -7   6       13.50       12.32      2.84 o
  -3  -7   6       86.98       92.36      6.41 o
  -2  -7   6       18.77       19.29      2.35 o
  -1  -7   6        3.22        2.52      1.54 o
   0  -7   6        6.21        3.64      1.53 o
   1  -7   6       50.72       51.32      2.75 o
   2  -7   6       84.92       87.85      3.84 o
   3  -7   6       13.92       12.54      2.47 o
   4  -7   6        3.94        2.69      2.20 o
   5  -7   6        5.24        3.18      3.18 o
   6  -7   6        4.95       -0.21      3.71 o
  -6  -6   6        1.21       -0.11      3.47 o
  -5  -6   6        0.81       -0.61      2.43 o
  -4  -6   6       44.04       48.47      3.46 o
  -3  -6   6      114.05      106.55      5.19 o
  -2  -6   6        0.14       -1.17      1.23 o
  -1  -6   6        3.89        4.90      1.45 o
   0  -6   6        6.02        5.43      1.59 o
   1  -6   6       57.71       56.30      2.99 o
   2  -6   6       56.46       54.36      4.92 o
   3  -6   6       47.63       54.68      4.91 o
   4  -6   6       23.01       29.13      4.19 o
   5  -6   6        5.60       -1.46      9.62 o
   6  -6   6        1.43        3.74      5.32 o
   7  -6   6        0.73       -2.08      9.98 o
  -6  -5   6        1.25        1.51      3.58 o
  -5  -5   6        0.05       -1.14      2.44 o
  -4  -5   6      173.08      170.60      5.29 o
  -3  -5   6       76.10       80.36      3.64 o
  -2  -5   6        6.75        6.12      1.19 o
  -1  -5   6       25.66       22.46      1.86 o
   0  -5   6       10.01        6.63      1.86 o
   1  -5   6        8.24        7.73      1.76 o
   2  -5   6       29.59       31.35      4.29 o
   3  -5   6      126.65      137.54      9.36 o
   4  -5   6       14.74       10.12      3.38 o
   5  -5   6        2.09       -0.86      6.85 o
   6  -5   6        1.65       -3.39      5.04 o
   7  -5   6        3.63        2.56      7.15 o
  -6  -4   6        1.27        1.19      2.77 o
  -5  -4   6        2.50       -0.33      1.83 o
  -4  -4   6       75.47       77.27      3.80 o
  -3  -4   6       25.65       25.45      1.89 o
  -2  -4   6       13.72       16.38      1.64 o
  -1  -4   6       83.52       83.14      5.39 o
   0  -4   6        4.16        6.07      1.00 o
   1  -4   6       10.07        9.14      1.51 o
   2  -4   6        6.68        7.98      2.62 o
   3  -4   6       37.21       39.95      4.55 o
   4  -4   6       33.30       34.48      4.54 o
   5  -4   6        5.38        7.68      5.00 o
   6  -4   6        1.29        7.01      5.06 o
   7  -4   6        1.41       -1.72      5.85 o
  -7  -3   6        0.71        0.83      3.25 o
  -6  -3   6        1.10       -0.16      3.19 o
  -5  -3   6       15.50       16.79      2.85 o
  -4  -3   6      191.99      184.77      4.84 o
  -3  -3   6       23.48       23.13      2.64 o
  -2  -3   6       32.00       38.57      2.47 o
  -1  -3   6       50.39       57.10      2.71 o
   0  -3   6       18.35       19.83      1.93 o
   1  -3   6       87.43       80.37      3.36 o
   2  -3   6      192.92      191.08      4.52 o
   3  -3   6       51.52       55.15      3.06 o
   4  -3   6        1.73        3.26      2.46 o
   5  -3   6        1.62        9.27      5.35 o
   6  -3   6        1.31       -0.64      4.92 o
   7  -3   6        0.01       -2.86      4.77 o
  -7  -2   6        0.92        4.07      3.08 o
  -6  -2   6        2.14        2.51      2.35 o
  -5  -2   6       48.98       45.35      3.94 o
  -4  -2   6       95.53       97.21      5.46 o
  -3  -2   6       23.17       17.62      3.69 o
  -2  -2   6       87.41       82.85      8.07 o
  -1  -2   6       27.42       28.48      1.80 o
   0  -2   6       71.30       71.65      4.42 o
   1  -2   6      181.28      201.32      5.04 o
   2  -2   6       56.34       53.62      4.40 o
   3  -2   6      163.51      164.34      7.79 o
   4  -2   6       35.36       33.67      4.78 o
   5  -2   6        3.60        2.95      4.81 o
   6  -2   6        1.90       -3.69      4.69 o
   7  -2   6        1.93        0.51      4.78 o
  -7  -1   6        0.71        2.08      2.80 o
  -6  -1   6        1.01        0.24      2.43 o
  -5  -1   6        1.26        2.47      2.04 o
  -4  -1   6       23.93       23.58      3.86 o
  -3  -1   6       12.38       11.30      1.87 o
  -2  -1   6       52.11       56.44      3.13 o
  -1  -1   6       24.53       25.36      2.09 o
   0  -1   6       45.60       54.24      2.32 o
   1  -1   6       20.69       22.61      4.00 o
   2  -1   6        0.88       -0.24      3.34 o
   3  -1   6        6.11        5.66      2.61 o
   4  -1   6       32.01       32.06      5.46 o
   5  -1   6        3.88        6.50     10.86 o
   6  -1   6        0.79        6.88      5.54 o
   7  -1   6        0.17        6.90      6.68 o
  -7   0   6        0.64        8.66      4.18 o
  -6   0   6        8.06        6.22      2.96 o
  -5   0   6       18.62       17.91      3.02 o
  -4   0   6        8.12        6.71      1.72 o
  -3   0   6        1.29        1.06      1.59 o
  -2   0   6       83.84       86.90      4.00 o
  -1   0   6       74.14       69.46      4.72 o
   0   0   6        4.72        3.72      1.68 o
   1   0   6       97.55       95.33      3.07 o
   2   0   6       57.83       50.74      5.29 o
   3   0   6      104.26      119.56      7.38 o
   4   0   6       41.63       47.60      5.50 o
   5   0   6        8.87       10.94      5.18 o
   6   0   6        0.45        5.64      4.58 o
  -7   1   6        1.33       -3.23      3.56 o
  -6   1   6        5.34        5.33      3.88 o
  -5   1   6        0.08       -2.55      1.97 o
  -4   1   6       96.33       92.98      5.81 o
  -3   1   6       13.12       17.04      2.88 o
  -2   1   6       11.35       10.97      1.57 o
  -1   1   6       92.86       94.75     10.99 o
   0   1   6       65.81       63.63      4.10 o
   1   1   6       37.10       36.60      4.05 o
   2   1   6       11.26       12.16      2.38 o
   3   1   6       19.16       17.63      2.57 o
   4   1   6        5.17        4.99      2.99 o
   5   1   6        2.76        1.50      3.93 o
   6   1   6        0.12        1.88      3.97 o
  -7   2   6        2.38        3.72      4.26 o
  -6   2   6        1.71       -0.16      3.57 o
  -5   2   6       18.84       12.54      4.52 o
  -4   2   6      230.00      256.77      8.17 o
  -3   2   6       63.53       57.69      4.32 o
  -2   2   6       28.91       27.92      2.80 o
  -1   2   6       33.77       35.48      3.75 o
   0   2   6        9.50       10.80      2.30 o
   1   2   6        0.63        0.88      1.30 o
   2   2   6       61.48       58.27      3.89 o
   3   2   6       46.48       44.40      4.25 o
   4   2   6       10.81        7.14      2.64 o
   5   2   6        2.31        4.23      3.73 o
   6   2   6        0.24       -3.97      6.41 o
  -7   3   6        2.26        3.28      4.03 o
  -6   3   6        3.92        1.10      3.34 o
  -5   3   6       11.95        7.41      3.62 o
  -4   3   6       87.58       93.36      5.63 o
  -3   3   6       20.23       26.65      3.19 o
  -2   3   6       26.51       29.65      2.37 o
  -1   3   6       46.38       46.12      2.40 o
   0   3   6        6.45        7.12      2.04 o
   1   3   6       10.20        6.28      3.39 o
   2   3   6       63.05       65.32      7.05 o
   3   3   6        6.88        4.46      2.44 o
   4   3   6        2.11        2.97      2.89 o
   5   3   6        0.45       -3.26      5.52 o
  -6   4   6        1.16       -0.46      3.10 o
  -5   4   6        0.99        1.02      2.54 o
  -4   4   6       58.04       56.07      4.44 o
  -3   4   6       42.29       53.26      4.68 o
  -2   4   6        8.63        7.84      1.66 o
  -1   4   6       14.54       12.41      1.79 o
   0   4   6        0.25        2.63      1.69 o
   1   4   6       10.29        9.34      2.88 o
   2   4   6       39.73       42.64      3.86 o
   3   4   6       10.00        7.18      4.02 o
   4   4   6        0.11       -1.55      3.25 o
  -6   5   6        0.30        3.89      3.79 o
  -5   5   6        2.25        3.28      4.11 o
  -4   5   6       24.86       25.68      3.52 o
  -3   5   6        2.63        4.42      1.94 o
  -2   5   6        6.23        6.03      2.05 o
  -1   5   6       11.48       10.76      2.48 o
   0   5   6        2.95       -0.12      2.60 o
   1   5   6        6.34        4.38      2.34 o
   2   5   6       13.42        8.09      4.66 o
   3   5   6       33.79       37.53      5.13 o
   4   5   6        4.06        7.68      3.93 o
  -5   6   6        2.52        5.57      3.54 o
  -4   6   6        8.01        3.64      3.79 o
  -3   6   6       21.15       16.33      4.81 o
  -2   6   6       16.10       11.52      4.66 o
  -1   6   6        3.00       -6.78      4.52 o
   0   6   6        0.52        2.62      3.21 o
   1   6   6        0.80        1.02      3.79 o
   2   6   6        8.24        8.31      5.54 o
  -4   7   6        1.95        1.31      3.50 o
  -3   7   6        6.21        4.08      4.08 o
  -2   7   6        6.42        3.21      4.08 o
  -1   7   6        1.56        0.75      2.83 o
   0   7   6        4.14        3.06      3.94 o
   1   7   6        1.20        3.94      3.94 o
   0 -11   7        9.84        5.88      4.13 o
   1 -11   7        3.42       -2.28      3.57 o
   2 -11   7        0.20       -1.72      5.08 o
   3 -11   7        0.39       -0.39      3.47 o
  -2 -10   7        1.31        2.97      2.91 o
  -1 -10   7       14.15       14.03      5.54 o
   0 -10   7        7.55        7.79      4.66 o
   1 -10   7        9.08        0.55      3.57 o
   2 -10   7       14.58       10.80      3.19 o
   3 -10   7       32.88       35.49      5.70 o
   4 -10   7        1.12        2.86      2.91 o
  -3  -9   7        2.36        3.56      3.35 o
  -2  -9   7        7.51       10.44      2.90 o
  -1  -9   7        4.79        5.14      2.44 o
   0  -9   7        0.86       -2.82      1.88 o
   1  -9   7        0.18        3.20      2.50 o
   2  -9   7        0.66        0.09      1.82 o
   3  -9   7       42.05       36.36      3.87 o
   4  -9   7        7.94        8.54      3.09 o
   5  -9   7       11.67       14.99      6.69 o
  -4  -8   7        3.23        0.46      3.85 o
  -3  -8   7       15.54       15.35      3.38 o
  -2  -8   7        3.29       -1.39      2.07 o
  -1  -8   7        1.13        0.52      1.80 o
   0  -8   7        4.64        4.78      1.99 o
   1  -8   7        5.64        4.65      1.87 o
   2  -8   7       30.36       24.75      3.07 o
   3  -8   7       27.07       21.44      3.04 o
   4  -8   7        3.14        3.05      2.49 o
   5  -8   7        6.20        5.12      3.49 o
   6  -8   7        0.26        0.09      3.44 o
  -5  -7   7        4.02        0.88      5.30 o
  -4  -7   7       10.73       12.66      3.31 o
  -3  -7   7        4.26        7.77      2.66 o
  -2  -7   7       39.28       40.80      3.24 o
  -1  -7   7       25.11       23.99      2.48 o
   0  -7   7       24.46       21.25      2.53 o
   1  -7   7       41.54       37.69      3.24 o
   2  -7   7       90.69       86.49      6.80 o
   3  -7   7       18.99       15.18      2.90 o
   4  -7   7        3.23        2.47      2.72 o
   5  -7   7       11.30        3.31      6.12 o
   6  -7   7        2.07        9.43      6.09 o
  -5  -6   7        1.33        1.49      3.34 o
  -4  -6   7        4.86        4.15      2.03 o
  -3  -6   7      133.17      133.09      4.57 o
  -2  -6   7       65.57       73.85      3.39 o
  -1  -6   7       48.20       55.09      5.03 o
   0  -6   7       17.14       16.75      2.44 o
   1  -6   7       28.30       28.10      2.60 o
   2  -6   7       34.22       30.65      3.39 o
   3  -6   7      106.42       95.68     10.04 o
   4  -6   7       18.57       16.68      4.83 o
   5  -6   7        2.19        4.15     11.59 o
   6  -6   7        0.34       -4.93      4.94 o
  -6  -5   7        0.60        1.50      2.88 o
  -5  -5   7        2.81        1.42      2.49 o
  -4  -5   7        9.27        9.91      2.17 o
  -3  -5   7      125.14      118.64      5.15 o
  -2  -5   7       19.91       26.67      3.19 o
  -1  -5   7       36.55       38.21      2.50 o
   0  -5   7        3.82        4.64      1.37 o
   1  -5   7       93.39       99.04      4.70 o
   2  -5   7      112.71      117.67      7.26 o
   3  -5   7        4.67        6.26      2.73 o
   4  -5   7       12.65        8.49      3.38 o
   5  -5   7        5.46       14.07      9.33 o
   6  -5   7        0.06       -6.54      7.65 o
  -6  -4   7        1.02       -2.01      3.25 o
  -5  -4   7       10.66       14.65      2.97 o
  -4  -4   7       12.86       14.97      2.28 o
  -3  -4   7      197.12      196.93      8.09 o
  -2  -4   7       36.68       39.81      2.49 o
  -1  -4   7       32.09       31.52      2.39 o
   0  -4   7        6.78        6.68      2.21 o
   1  -4   7       69.16       72.77      3.88 o
   2  -4   7       10.27        9.60      2.36 o
   3  -4   7      133.77      124.21      6.22 o
   4  -4   7       88.87       92.96     10.21 o
   5  -4   7        1.63        2.36      5.17 o
   6  -4   7        1.63       10.74      9.84 o
  -6  -3   7        1.20       -4.74      3.16 o
  -5  -3   7       19.06       13.15      3.71 o
  -4  -3   7       17.67       16.10      2.45 o
  -3  -3   7      145.92      142.89      8.00 o
  -2  -3   7        4.36        5.97      1.59 o
  -1  -3   7      100.72      105.06      4.22 o
   0  -3   7       20.57       17.21      2.12 o
   1  -3   7      127.32      148.04      5.11 o
   2  -3   7       22.51       22.66      2.75 o
   3  -3   7       45.86       43.09      3.88 o
   4  -3   7        4.61        3.74      8.09 o
   5  -3   7        3.30        2.72      5.25 o
   6  -3   7        0.09       -5.39      5.76 o
  -7  -2   7        0.94        2.02      2.87 o
  -6  -2   7        1.27        3.03      2.28 o
  -5  -2   7        1.29        0.49      2.27 o
  -4  -2   7       29.34       31.39      3.53 o
  -3  -2   7       45.72       47.04      3.20 o
  -2  -2   7       14.29       12.98      2.07 o
  -1  -2   7       29.50       29.29      3.04 o
   0  -2   7        3.48        2.55      1.32 o
   1  -2   7       13.44       11.26      1.88 o
   2  -2   7       48.62       52.52      3.56 o
   3  -2   7       16.50       16.06      6.50 o
   4  -2   7       49.91       49.88      5.88 o
   5  -2   7        5.02       14.66     10.93 o
   6  -2   7        2.15       -1.48      5.46 o
  -7  -1   7        0.23       -0.48      2.79 o
  -6  -1   7        0.23        2.14      2.86 o
  -5  -1   7      121.90      104.69      6.83 o
  -4  -1   7       37.98       43.58      3.38 o
  -3  -1   7      116.50      120.24      4.81 o
  -2  -1   7       89.26       90.81      6.30 o
  -1  -1   7       98.21       99.29      3.83 o
   0  -1   7       11.00       10.41      1.81 o
   1  -1   7      147.33      153.64      5.18 o
   2  -1   7       44.15       37.32      6.05 o
   3  -1   7       38.64       39.71      6.75 o
   4  -1   7        0.27        3.32      2.95 o
   5  -1   7        7.62       -1.70      5.29 o
   6  -1   7        0.87       -0.36      7.87 o
  -7   0   7        2.69        0.59      3.40 o
  -6   0   7        2.24        0.38      2.66 o
  -5   0   7        4.44        0.64      2.82 o
  -4   0   7        1.35        0.64      1.64 o
  -3   0   7       45.93       43.75      4.12 o
  -2   0   7       37.21       37.25      2.99 o
  -1   0   7        2.97        1.45      1.99 o
   0   0   7        0.91       -0.78      1.58 o
   1   0   7        4.65        5.10      2.10 o
   2   0   7       16.84       14.60      3.81 o
   3   0   7       39.46       38.61      3.37 o
   4   0   7        4.11        0.35      2.12 o
   5   0   7        8.63        7.44      3.30 o
   6   0   7        0.11        0.36      3.56 o
  -7   1   7        0.81        6.68      4.80 o
  -6   1   7        0.07        1.49      2.47 o
  -5   1   7       40.58       37.19      4.90 o
  -4   1   7       12.66       12.47      2.38 o
  -3   1   7       87.23       84.77      4.04 o
  -2   1   7       11.39        9.03      1.63 o
  -1   1   7       18.43       18.18      3.15 o
   0   1   7       19.05       16.02      2.69 o
   1   1   7       36.02       38.30      6.07 o
   2   1   7       60.47       58.19      3.72 o
   3   1   7       43.98       52.79      4.21 o
   4   1   7       12.90        8.67      2.68 o
   5   1   7       16.62       15.39      4.28 o
  -7   2   7        0.23        3.60      4.56 o
  -6   2   7        2.05       -0.96      3.47 o
  -5   2   7        3.29        2.31      3.28 o
  -4   2   7       13.37       14.55      3.13 o
  -3   2   7       82.14       94.86      6.47 o
  -2   2   7       14.35       18.81      2.32 o
  -1   2   7       22.67       20.00      4.36 o
   0   2   7        1.11        1.42      1.80 o
   1   2   7        3.95        4.18      2.31 o
   2   2   7       14.30       16.07      2.87 o
   3   2   7       17.77       15.98      2.90 o
   4   2   7        1.27        3.29      2.75 o
   5   2   7       15.00       14.12      6.25 o
  -6   3   7        0.19        1.56      3.19 o
  -5   3   7        1.18        1.92      3.48 o
  -4   3   7        3.10        3.20      2.54 o
  -3   3   7       86.54       87.79      6.16 o
  -2   3   7       13.94       14.11      1.92 o
  -1   3   7       27.81       29.50      3.45 o
   0   3   7        8.82        6.05      2.38 o
   1   3   7       13.03        9.47      3.01 o
   2   3   7       15.02       13.14      5.01 o
   3   3   7       18.98       24.22      4.50 o
   4   3   7        0.41       -1.97      3.53 o
  -6   4   7        0.49        4.23      3.69 o
  -5   4   7        1.23       -1.70      3.22 o
  -4   4   7        7.42        5.83      2.71 o
  -3   4   7       31.68       28.10      3.20 o
  -2   4   7        8.27        6.28      1.81 o
  -1   4   7       24.14       22.27      6.24 o
   0   4   7        2.21        0.51      2.06 o
   1   4   7        0.01       -1.91      2.12 o
   2   4   7        1.48       -0.11      2.83 o
   3   4   7       28.90       26.09      7.04 o
   4   4   7        1.76        0.14      3.76 o
  -5   5   7        2.41        4.28      6.92 o
  -4   5   7        4.47        8.04      2.48 o
  -3   5   7        5.58        6.15      2.25 o
  -2   5   7       17.77       19.26      3.98 o
  -1   5   7        6.50        6.28      2.70 o
   0   5   7        5.24        6.49      2.51 o
   1   5   7        2.09        1.53      2.60 o
   2   5   7        2.70        3.53      3.19 o
   3   5   7        0.89        4.89      4.02 o
  -4   6   7        4.32        5.25      5.39 o
  -3   6   7        1.07        1.46      4.52 o
  -2   6   7        3.78        0.29      4.81 o
  -1   6   7       16.51       13.53      6.78 o
   0   6   7        0.52        2.04      3.50 o
   1   6   7        1.98        0.15      4.37 o
  -2   7   7        4.53       -0.87      4.66 o
  -1   7   7        4.92        1.91      9.47 o
   1 -11   8        0.01        6.94      4.90 o
  -2 -10   8        4.52        1.89      3.48 o
  -1 -10   8        1.66       -3.39      2.94 o
   0 -10   8        4.71        5.11      3.64 o
   1 -10   8        3.43        2.76      3.07 o
   2 -10   8        0.07        2.02      2.58 o
   3 -10   8        8.79        0.23      4.45 o
   4 -10   8        9.55        8.66      5.10 o
  -3  -9   8        1.11        0.64      2.50 o
  -2  -9   8        7.87        7.80      3.09 o
  -1  -9   8       26.03       28.43      3.75 o
   0  -9   8       11.79        7.29      2.90 o
   1  -9   8        6.03        4.91      2.82 o
   2  -9   8        4.88        6.63      2.45 o
   3  -9   8       10.57        9.78      2.40 o
   4  -9   8        1.52        5.02      3.38 o
   5  -9   8       12.34       12.97      4.30 o
  -4  -8   8       12.39       15.99      3.75 o
  -3  -8   8        2.92        1.46      2.86 o
  -2  -8   8       24.37       26.15      4.33 o
  -1  -8   8       46.65       51.31      7.18 o
   0  -8   8       12.23       14.27      3.65 o
   1  -8   8       13.33       12.93      2.69 o
   2  -8   8        1.45        2.31      1.86 o
   3  -8   8       30.54       33.92      4.65 o
   4  -8   8        0.22        0.27      3.64 o
   5  -8   8        1.56        0.13      4.87 o
  -4  -7   8        3.46        2.54      2.45 o
  -3  -7   8       17.06       11.17      2.78 o
  -2  -7   8       28.51       33.08      3.15 o
  -1  -7   8       18.00       16.71      2.55 o
   0  -7   8        1.59        1.13      2.30 o
   1  -7   8       15.15       15.50      3.07 o
   2  -7   8       14.62       14.01      3.08 o
   3  -7   8       78.80       74.29      7.28 o
   4  -7   8        9.72        7.23      4.79 o
   5  -7   8        4.06       -4.73      4.64 o
   6  -7   8        0.09       -1.35      5.61 o
  -5  -6   8        0.29       -2.08      3.11 o
  -4  -6   8       12.45       21.52      3.26 o
  -3  -6   8       25.94       24.84      2.58 o
  -2  -6   8      123.04      115.45      4.45 o
  -1  -6   8        5.10        2.90      1.57 o
   0  -6   8        0.72        0.81      2.06 o
   1  -6   8        2.37       -0.22      2.12 o
   2  -6   8        4.53        6.01      2.56 o
   3  -6   8       14.29        8.88      3.10 o
   4  -6   8        1.32       -5.77      3.85 o
   5  -6   8        2.87       -4.95      4.69 o
   6  -6   8        2.11       -8.34      5.56 o
  -5  -5   8        2.37        0.16      2.52 o
  -4  -5   8        0.75        3.76      1.92 o
  -3  -5   8      128.13      127.41      5.06 o
  -2  -5   8        3.88        0.17      1.48 o
  -1  -5   8       21.70       18.98      2.54 o
   0  -5   8       10.09        7.78      2.02 o
   1  -5   8        5.44        4.95      2.85 o
   2  -5   8        5.02        8.83      3.85 o
   3  -5   8       81.25       72.66     10.87 o
   4  -5   8       71.47       72.18     14.14 o
   5  -5   8        8.69        6.70     11.30 o
   6  -5   8        0.05       -2.29      6.26 o
  -6  -4   8        0.48       -0.07      2.92 o
  -5  -4   8        2.69        2.25      2.19 o
  -4  -4   8        3.82        2.13      1.55 o
  -3  -4   8       95.13       93.25      4.60 o
  -2  -4   8        6.25        5.68      1.67 o
  -1  -4   8       17.12       16.98      2.12 o
   0  -4   8       17.91       18.46      2.19 o
   1  -4   8        0.17       -0.31      1.90 o
   2  -4   8        2.97        4.23      1.19 o
   3  -4   8       44.82       53.90      7.53 o
   4  -4   8        8.89       -3.86      3.58 o
   5  -4   8        0.95        6.01     11.15 o
   6  -4   8        0.92       -0.46      5.25 o
  -6  -3   8        1.55        3.51      3.17 o
  -5  -3   8        5.56        6.01      2.53 o
  -4  -3   8        1.79        6.31      2.90 o
  -3  -3   8      134.49      149.97      6.76 o
  -2  -3   8       39.35       51.81      5.36 o
  -1  -3   8      140.32      143.20      4.16 o
   0  -3   8        0.27        0.51      1.44 o
   1  -3   8        0.91        0.20      1.76 o
   2  -3   8       13.89       12.83      2.46 o
   3  -3   8       95.35       91.32      8.05 o
   4  -3   8       13.82        9.15      6.63 o
   5  -3   8       15.07        8.48      5.93 o
   6  -3   8        0.27        8.58      6.26 o
  -6  -2   8        0.88       -0.48      2.43 o
  -5  -2   8        0.23        0.56      2.64 o
  -4  -2   8       35.04       34.82      4.31 o
  -3  -2   8      107.29      107.38      4.96 o
  -2  -2   8       77.42       83.21      7.53 o
  -1  -2   8       43.32       38.85      2.97 o
   0  -2   8        3.53        1.10      1.23 o
   1  -2   8       14.19       13.18      2.21 o
   2  -2   8       46.50       50.10      6.19 o
   3  -2   8       69.96       73.57      6.48 o
   4  -2   8       67.92       72.47      9.43 o
   5  -2   8        3.57        1.63      5.57 o
   6  -2   8        0.52       -0.19      6.57 o
  -6  -1   8        0.42       -1.37      2.66 o
  -5  -1   8        1.47        3.12      2.70 o
  -4  -1   8        1.22        3.42      2.44 o
  -3  -1   8      127.61      138.07      6.07 o
  -2  -1   8        9.34        9.30      2.88 o
  -1  -1   8       14.61        8.82      2.14 o
   0  -1   8        3.83        2.62      1.86 o
   1  -1   8        4.90        1.88      2.50 o
   2  -1   8       17.93       18.63      3.56 o
   3  -1   8       10.57        8.89      3.55 o
   4  -1   8        6.66        5.76      5.45 o
   5  -1   8       10.56       -3.47      5.34 o
   6  -1   8        0.68        1.15      7.29 o
  -6   0   8        0.52        1.04      2.86 o
  -5   0   8        4.62        3.81      2.75 o
  -4   0   8       10.56        8.49      3.68 o
  -3   0   8       89.31       90.34      6.06 o
  -2   0   8       11.76       11.21      1.98 o
  -1   0   8       27.16       25.73      3.54 o
   0   0   8        3.23       -1.82      2.38 o
   1   0   8       22.80       24.62      3.48 o
   2   0   8       22.33       20.65      2.29 o
   3   0   8       17.49       22.04      2.96 o
   4   0   8       11.10        3.17      2.83 o
   5   0   8        1.56       -3.18      5.02 o
  -6   1   8        0.84        0.36      2.76 o
  -5   1   8        5.80        6.48      2.67 o
  -4   1   8       13.19       13.97      2.81 o
  -3   1   8      148.93      157.60      7.47 o
  -2   1   8        4.89        5.89      3.45 o
  -1   1   8        5.29        4.66      2.17 o
   0   1   8       12.38        7.10      2.63 o
   1   1   8        9.07       10.21      2.82 o
   2   1   8        2.16        1.29      2.80 o
   3   1   8        6.33        6.56      3.05 o
   4   1   8        2.73        3.82      5.42 o
   5   1   8        0.64       -2.01      7.14 o
  -6   2   8        0.41        1.63      3.63 o
  -5   2   8        0.09       -2.32      2.45 o
  -4   2   8        7.41        9.08      2.79 o
  -3   2   8      123.35      139.72      5.45 o
  -2   2   8       15.88       13.67      3.18 o
  -1   2   8        4.64        1.98      2.14 o
   0   2   8        6.60        5.99      2.41 o
   1   2   8        4.46        2.35      2.42 o
   2   2   8        1.48        0.81      2.58 o
   3   2   8       21.84       23.10      4.69 o
   4   2   8        1.29        0.25      5.66 o
  -6   3   8        1.69        1.56      6.09 o
  -5   3   8        0.56        3.60      4.04 o
  -4   3   8       20.49       21.64      5.29 o
  -3   3   8       11.67       11.76      3.06 o
  -2   3   8        9.64        9.59      2.71 o
  -1   3   8       24.10       20.54      2.93 o
   0   3   8        6.56        5.47      2.51 o
   1   3   8        1.28       -0.96      2.46 o
   2   3   8        2.06        2.57      3.18 o
   3   3   8        3.53        3.55      4.32 o
   4   3   8        8.49       11.66      5.42 o
  -5   4   8        1.43        3.55      4.34 o
  -4   4   8        6.98        8.36      4.05 o
  -3   4   8        9.22        6.84      3.22 o
  -2   4   8        5.25        4.47      2.52 o
  -1   4   8       12.05       12.40      2.81 o
   0   4   8        5.99        3.20      2.57 o
   1   4   8        0.27       -0.02      2.76 o
   2   4   8        0.75       -2.18      2.81 o
   3   4   8        8.15        6.87      4.03 o
  -4   5   8        0.80        6.12      4.08 o
  -3   5   8        0.69        2.15      2.78 o
  -2   5   8        1.16        2.86      2.60 o
  -1   5   8        8.03        9.04      2.40 o
   0   5   8        4.26        2.47      2.67 o
   1   5   8        0.52       -1.01      3.32 o
  -2   6   8        0.81       -6.34      4.23 o
  -1   6   8        6.01       -0.75      6.20 o
  -1 -10   9        2.46        2.39      3.00 o
   0 -10   9       10.97       16.20      4.00 o
   1 -10   9        0.48       -4.66      3.15 o
   2 -10   9        7.53        9.40      4.32 o
   3 -10   9       13.40        6.48      4.52 o
  -2  -9   9        8.54        4.98      3.17 o
  -1  -9   9        4.69        3.03      4.08 o
   0  -9   9        4.12        2.92      3.02 o
   1  -9   9        0.76       -1.70      2.97 o
   2  -9   9        2.21        3.33      4.67 o
   3  -9   9       12.79       12.43      5.54 o
   4  -9   9        6.27        7.08      3.71 o
  -3  -8   9        4.27        4.33      3.00 o
  -2  -8   9       32.05       32.80      5.68 o
  -1  -8   9        0.01       -2.14      2.40 o
   0  -8   9        1.38       -0.54      2.47 o
   1  -8   9        1.66        2.40      3.23 o
   2  -8   9        0.48        0.13      3.06 o
   3  -8   9       10.73       13.96      5.69 o
   4  -8   9        3.80       -0.79      4.96 o
   5  -8   9        0.27        0.96      5.87 o
  -4  -7   9        1.68        0.00      2.78 o
  -3  -7   9        0.48        2.22      2.04 o
  -2  -7   9       26.32       32.24      3.22 o
  -1  -7   9       50.02       56.15      6.71 o
   0  -7   9       10.30        5.45      3.35 o
   1  -7   9        5.65        3.60      2.49 o
   2  -7   9       20.94       17.07      6.46 o
   3  -7   9       12.10        6.66      4.14 o
   4  -7   9        0.59        0.54      4.24 o
   5  -7   9       19.09       19.76      6.85 o
  -5  -6   9        0.71        0.86      3.13 o
  -4  -6   9        0.72        2.80      2.39 o
  -3  -6   9       15.05       15.13      2.30 o
  -2  -6   9       31.28       28.35      2.80 o
  -1  -6   9        0.13       -1.02      1.54 o
   0  -6   9        6.95        4.81      2.62 o
   1  -6   9        7.38        5.67      2.80 o
   2  -6   9        8.12        8.16      3.45 o
   3  -6   9        8.64        8.17      3.95 o
   4  -6   9       26.15       21.17      6.41 o
   5  -6   9        7.05       10.87      5.96 o
  -5  -5   9        0.19        1.23      3.28 o
  -4  -5   9        1.47        3.14      2.06 o
  -3  -5   9        0.97        0.41      1.99 o
  -2  -5   9       74.08       77.00      3.99 o
  -1  -5   9       21.54       21.61      2.38 o
   0  -5   9        2.50        3.42      1.92 o
   1  -5   9        0.66        1.38      2.77 o
   2  -5   9       16.31        8.86      3.37 o
   3  -5   9       28.78       15.13      4.29 o
   4  -5   9       11.80       19.33      9.33 o
   5  -5   9       10.49        0.94      7.58 o
  -5  -4   9        1.53        0.45      2.49 o
  -4  -4   9       26.02       15.60      5.01 o
  -3  -4   9        0.60        4.47      3.32 o
  -2  -4   9       50.36       53.30      3.89 o
  -1  -4   9        3.92        1.30      1.76 o
   0  -4   9       21.27       19.35      2.67 o
   1  -4   9        0.66       -0.43      2.20 o
   2  -4   9        3.97       -1.02      2.63 o
   3  -4   9        3.75        2.76      4.17 o
   4  -4   9        8.06       12.71      6.03 o
   5  -4   9       32.53       32.76     14.36 o
  -6  -3   9        1.09        1.46      3.12 o
  -5  -3   9        0.78        1.14      3.50 o
  -4  -3   9       11.46        6.59      3.18 o
  -3  -3   9        1.20        4.33      3.11 o
  -2  -3   9      184.00      202.58      9.43 o
  -1  -3   9       17.14       14.17      2.51 o
   0  -3   9       15.45        8.07      3.18 o
   1  -3   9        5.70        2.38      1.88 o
   2  -3   9       14.13       13.21      3.78 o
   3  -3   9        8.32       10.18      4.94 o
   4  -3   9       13.38       12.61     11.01 o
   5  -3   9        1.33        0.76      9.18 o
  -6  -2   9        0.05        6.07      4.64 o
  -5  -2   9        0.68        1.04      3.08 o
  -4  -2   9        3.38        2.58      2.88 o
  -3  -2   9       27.46       27.92      4.32 o
  -2  -2   9       17.47       20.73      4.67 o
  -1  -2   9        4.19        1.95      2.81 o
   0  -2   9        2.95        1.22      1.35 o
   1  -2   9        0.24        0.75      1.83 o
   2  -2   9        1.22        3.77      3.11 o
   3  -2   9        4.52        6.54     17.20 o
   4  -2   9        1.17       -3.46      3.79 o
   5  -2   9        7.30        9.22      6.16 o
  -6  -1   9        0.87        2.39      3.14 o
  -5  -1   9        2.12        7.68      3.47 o
  -4  -1   9       32.11       32.72      4.40 o
  -3  -1   9       29.71       29.00      4.16 o
  -2  -1   9      200.12      191.87      7.85 o
  -1  -1   9       33.82       34.64      3.64 o
   0  -1   9        7.40        8.03      2.68 o
   1  -1   9        0.07        0.84      2.80 o
   2  -1   9       37.23       38.57      3.54 o
   3  -1   9        6.50        2.67      8.38 o
   4  -1   9        1.25       -0.73     10.06 o
   5  -1   9        4.80        3.17      5.06 o
  -6   0   9        1.67       -0.14      4.12 o
  -5   0   9        0.12       -0.43      2.84 o
  -4   0   9        7.73        8.63      3.94 o
  -3   0   9        0.70        2.44      2.34 o
  -2   0   9       52.13       57.82      5.85 o
  -1   0   9        3.16        1.36      2.09 o
   0   0   9        6.65        6.95      2.58 o
   1   0   9        1.35       -0.22      2.24 o
   2   0   9        2.01        0.81      2.89 o
   3   0   9        0.28       -0.52      4.83 o
   4   0   9        2.96        0.81      4.98 o
  -6   1   9        0.83        7.17      4.57 o
  -5   1   9        1.59        2.15      5.76 o
  -4   1   9        6.69        2.96      4.52 o
  -3   1   9       10.39        5.90      4.74 o
  -2   1   9       36.69       36.18      4.01 o
  -1   1   9       18.61       18.93      3.51 o
   0   1   9       10.09        8.90      2.58 o
   1   1   9        5.10        2.93      2.90 o
   2   1   9        8.16       11.47      3.57 o
   3   1   9        5.33        3.35      3.43 o
   4   1   9        5.51        4.85      6.71 o
  -5   2   9        1.53       -1.35      5.23 o
  -4   2   9        1.32        0.89      4.38 o
  -3   2   9        7.49        7.17      4.65 o
  -2   2   9        9.07       10.63      3.70 o
  -1   2   9        0.08       -0.37      2.25 o
   0   2   9        1.22       -0.23      2.97 o
   1   2   9        0.62        0.21      3.21 o
   2   2   9        0.09       -2.40      3.43 o
   3   2   9        9.32       13.10      4.65 o
  -5   3   9        0.27       -4.46      4.52 o
  -4   3   9        3.32        2.49      4.57 o
  -3   3   9        2.15        2.44      4.48 o
  -2   3   9        7.56        8.69      3.18 o
  -1   3   9       13.52       11.31      2.88 o
   0   3   9        3.47        7.12      2.71 o
   1   3   9        3.37        3.73      3.18 o
   2   3   9        4.36        2.05      3.62 o
   3   3   9        4.62        5.28      4.24 o
  -4   4   9        0.23        5.03      3.94 o
  -3   4   9        0.67        2.79      3.93 o
  -2   4   9        0.46        4.45      2.63 o
  -1   4   9        2.09        0.22      2.63 o
   0   4   9        7.56        2.35      2.87 o
   1   4   9        0.40        1.44      3.55 o
  -2   5   9        1.70        0.58      3.94 o
  -1   5   9        0.78        0.00      3.94 o
   1 -10  10        0.69       -2.43      4.19 o
  -1  -9  10       12.75        9.85      6.44 o
   0  -9  10        8.63        6.14      3.19 o
   1  -9  10        5.34        1.14      8.05 o
   2  -9  10        1.23        1.43      3.30 o
   3  -9  10        0.78        8.05      4.66 o
  -3  -8  10        5.14       12.13      5.11 o
  -2  -8  10        1.95       -0.03      5.37 o
  -1  -8  10       22.65       21.11      3.91 o
   0  -8  10        5.39       -0.85      4.00 o
   1  -8  10        0.64       -2.95      5.00 o
   2  -8  10        1.87       -1.27      2.98 o
   3  -8  10        5.43       14.89      6.17 o
   4  -8  10        0.75        3.96      5.77 o
  -3  -7  10        7.29        7.57      2.84 o
  -2  -7  10       13.28       13.06      2.70 o
  -1  -7  10       16.21       15.69      4.93 o
   0  -7  10       46.00       48.12      5.13 o
   1  -7  10        0.96        5.59      3.18 o
   2  -7  10        8.09        4.31      3.67 o
   3  -7  10        4.62        4.76      4.07 o
   4  -7  10        7.86        2.19      5.35 o
  -4  -6  10        2.13       -2.09      2.55 o
  -3  -6  10        2.68        0.57      2.35 o
  -2  -6  10       23.16       26.54      3.01 o
  -1  -6  10       77.23       81.43      4.34 o
   0  -6  10        5.70        0.54      2.80 o
   1  -6  10        1.09        2.52      2.49 o
   2  -6  10        2.62        3.91      3.71 o
   3  -6  10        0.55        3.04      3.45 o
   4  -6  10       13.38       12.23      7.98 o
   5  -6  10        3.11       -2.54      5.95 o
  -4  -5  10        0.31       -1.58      2.50 o
  -3  -5  10        2.54        1.55      2.66 o
  -2  -5  10       31.44       33.18      3.19 o
  -1  -5  10        2.34        0.83      3.62 o
   0  -5  10       60.41       59.01      8.57 o
   1  -5  10        5.12        2.41      2.66 o
   2  -5  10        1.62        3.16      3.28 o
   3  -5  10        0.89        0.61      3.42 o
   4  -5  10       22.55       41.69     10.20 o
   5  -5  10        5.25        4.37      6.71 o
  -5  -4  10        0.79       -1.32      2.45 o
  -4  -4  10        5.39        2.22      2.46 o
  -3  -4  10        1.27        5.70      3.56 o
  -2  -4  10       33.74       30.74      6.22 o
  -1  -4  10       22.85       20.45      5.58 o
   0  -4  10        1.89        0.97      2.08 o
   1  -4  10        2.62        4.19      2.74 o
   2  -4  10        0.42        1.41      2.91 o
   3  -4  10        0.09        2.18      3.39 o
   4  -4  10       42.02       52.45      9.58 o
   5  -4  10        1.78        8.58      6.31 o
  -5  -3  10        3.00        7.90      3.99 o
  -4  -3  10        4.46       11.04      4.09 o
  -3  -3  10        7.87       13.45      4.20 o
  -2  -3  10       29.90       25.62      5.87 o
  -1  -3  10       22.66       21.75      4.68 o
   0  -3  10       33.31       33.91      5.48 o
   1  -3  10        1.14       -1.67      2.10 o
   2  -3  10        0.31       -0.18      2.46 o
   3  -3  10        4.61        2.32      4.65 o
   4  -3  10       28.31       28.76      7.53 o
   5  -3  10        2.24        4.96      9.98 o
  -5  -2  10        0.38        0.30      3.98 o
  -4  -2  10        9.18        3.97      3.52 o
  -3  -2  10       14.29       13.16      3.67 o
  -2  -2  10       95.42       99.54      6.85 o
  -1  -2  10       21.48       21.28      4.86 o
   0  -2  10       12.22       10.98      4.15 o
   1  -2  10        4.31        3.70      3.74 o
   2  -2  10        0.83        4.36      7.22 o
   3  -2  10       12.38       21.73      6.75 o
   4  -2  10       24.41       21.96      7.55 o
  -5  -1  10        0.27        1.34      4.68 o
  -4  -1  10        2.84        0.79      4.71 o
  -3  -1  10        0.18        1.29      4.38 o
  -2  -1  10       52.53       45.02     13.85 o
  -1  -1  10       12.59       11.29      3.05 o
   0  -1  10        1.07       -0.95      2.56 o
   1  -1  10        3.05        2.54      2.86 o
   2  -1  10        0.75        9.30      5.31 o
   3  -1  10        1.81        3.39      5.67 o
   4  -1  10        3.78        0.03      5.70 o
  -5   0  10        0.19        2.44      6.92 o
  -4   0  10        0.79        5.62      7.36 o
  -3   0  10        6.02       12.36      5.45 o
  -2   0  10      101.81      112.49     11.19 o
  -1   0  10       12.08        9.40      3.37 o
   0   0  10       13.47       10.78      3.36 o
   1   0  10        0.52        4.96      3.26 o
   2   0  10        4.20        1.75      4.40 o
   3   0  10        3.66        9.96      5.66 o
   4   0  10        2.71        3.78      6.34 o
  -5   1  10        0.27        0.33      4.73 o
  -4   1  10        2.42        5.10      4.90 o
  -3   1  10        3.95        3.13      6.41 o
  -2   1  10       23.20       30.32      7.66 o
  -1   1  10       15.56       17.64      4.54 o
   0   1  10        1.59        3.27      3.17 o
   1   1  10        2.53        1.80      5.10 o
   2   1  10        5.63        2.21      5.04 o
   3   1  10        0.85       -3.09      5.25 o
  -4   2  10        0.01       -0.67      4.77 o
  -3   2  10        7.22        3.03      4.48 o
  -2   2  10       34.10       31.93      4.16 o
  -1   2  10        7.56        9.03      3.07 o
   0   2  10       14.45       12.58      3.47 o
   1   2  10        1.69        4.23      3.35 o
   2   2  10        0.86        2.02      5.18 o
  -3   3  10        0.29       -3.85      7.14 o
  -2   3  10        4.59        2.75      3.05 o
  -1   3  10        4.54        4.54      3.45 o
   0   3  10        2.17        0.83      3.39 o
   1   3  10        1.15        2.77      3.37 o
   0  -9  11       11.16       19.71      5.15 o
   1  -9  11        4.70        8.60      5.67 o
  -2  -8  11        5.54        3.79      4.02 o
  -1  -8  11        6.86        7.79      6.09 o
   0  -8  11        4.54        2.01      4.47 o
   1  -8  11        0.55        5.85      4.79 o
   2  -8  11        2.18        0.55      4.23 o
   3  -8  11        1.22        5.23      5.72 o
  -3  -7  11        0.28       -0.99      3.44 o
  -2  -7  11        4.91       20.06      6.20 o
  -1  -7  11       17.34       21.51      5.34 o
   0  -7  11       13.23        8.35      4.26 o
   1  -7  11        0.12        1.57      3.40 o
   2  -7  11        0.66        1.60      4.41 o
   3  -7  11        5.41       -1.37     10.28 o
  -3  -6  11        5.03        7.41      2.95 o
  -2  -6  11       11.87       11.47      2.62 o
  -1  -6  11        2.31        3.56      3.31 o
   0  -6  11        3.27       -0.34      3.01 o
   1  -6  11        7.02       10.08      3.38 o
   2  -6  11        2.30        3.57      4.04 o
   3  -6  11        3.09        4.89      5.39 o
   4  -6  11        0.41        7.10      6.63 o
  -4  -5  11        0.97        0.36      3.20 o
  -3  -5  11        2.21        1.21      4.02 o
  -2  -5  11       19.80       28.10      4.40 o
  -1  -5  11       22.04       22.34      3.87 o
   0  -5  11       18.33       22.15      3.56 o
   1  -5  11        0.26       -5.33      4.23 o
   2  -5  11        1.28        3.39      3.94 o
   3  -5  11        4.11        5.29      6.05 o
   4  -5  11        1.70       -5.76      6.63 o
  -4  -4  11        2.14        4.29     11.73 o
  -3  -4  11        4.44       11.54      5.87 o
  -2  -4  11        4.05        6.90      4.79 o
  -1  -4  11        7.31        2.28      4.98 o
   0  -4  11        7.70        4.98      3.80 o
   1  -4  11        2.47       -2.97      4.48 o
   2  -4  11        0.53       -2.88      4.50 o
   3  -4  11        1.01        0.98     10.20 o
   4  -4  11        0.65       -1.31      5.04 o
  -4  -3  11        0.04       -1.38      5.54 o
  -3  -3  11        7.25       17.95      8.31 o
  -2  -3  11        1.23        3.33      4.44 o
  -1  -3  11       43.86       49.60     10.18 o
   0  -3  11       14.01        7.66      4.89 o
   1  -3  11        2.42        1.19      5.98 o
   2  -3  11        2.05        2.26      4.64 o
   3  -3  11        3.74        0.03      4.96 o
   4  -3  11        3.25       -0.14      5.77 o
  -4  -2  11        0.01       -0.94      6.27 o
  -3  -2  11        0.28       -2.18      7.36 o
  -2  -2  11        0.17        3.43      4.61 o
  -1  -2  11        6.82        4.49      3.60 o
   0  -2  11        9.09        7.82      4.40 o
   1  -2  11        2.88        0.81      4.01 o
   2  -2  11        0.52       -1.46      4.37 o
   3  -2  11        1.85        5.83      6.18 o
  -4  -1  11        2.22        2.86      5.04 o
  -3  -1  11        5.41        5.76      4.53 o
  -2  -1  11       23.88       29.01      7.22 o
  -1  -1  11       62.37       87.65     10.15 o
   0  -1  11        1.36        4.26      4.13 o
   1  -1  11        0.47       -4.05      4.69 o
   2  -1  11        0.77        0.19      5.25 o
   3  -1  11        6.34       10.07      5.71 o
  -4   0  11        0.17        4.15      5.39 o
  -3   0  11        0.16        1.34      6.27 o
  -2   0  11        2.64        0.27      4.27 o
  -1   0  11        8.95        6.91      5.04 o
   0   0  11        2.65       -1.74      4.34 o
   1   0  11        3.62        7.07      5.15 o
   2   0  11        0.78       -5.63      5.17 o
  -3   1  11        3.11        6.79     11.44 o
  -2   1  11       15.99       15.45      4.96 o
  -1   1  11        5.21        4.24      3.77 o
   0   1  11        6.66       10.37      6.00 o
   1   1  11        2.46        8.08      5.01 o
   2   1  11        0.43       -5.78      4.48 o
  -2   2  11        2.89        4.85      3.42 o
  -1   2  11        1.18        4.87      3.86 o
   0   2  11        0.80        1.06      3.48 o
  -1  -7  12       10.05        9.95      5.45 o
   0  -7  12        3.08        5.84      6.92 o
   1  -7  12       13.80       14.72      4.85 o
   2  -7  12        1.39        1.16      4.37 o
  -2  -6  12        0.75        5.75      5.83 o
  -1  -6  12        8.96       15.01      6.74 o
   0  -6  12       16.57       15.81      6.81 o
   1  -6  12        0.29        2.84      4.29 o
   2  -6  12        0.85       -0.46      4.31 o
  -3  -5  12        5.74        3.52      3.15 o
  -2  -5  12        0.32        1.77      5.70 o
  -1  -5  12        7.17        2.04     10.50 o
   0  -5  12        0.88        2.53      4.39 o
   1  -5  12       13.23        9.81      5.23 o
   2  -5  12        2.65        1.14      5.25 o
   3  -5  12        0.17        2.05      5.87 o
  -3  -4  12        1.53        1.53      4.79 o
  -2  -4  12        1.90        4.28      4.79 o
  -1  -4  12        3.18        3.63      4.63 o
   0  -4  12        1.06        0.27      3.59 o
   1  -4  12        9.65       12.74      5.40 o
   2  -4  12        1.18        0.94      5.36 o
   3  -4  12        0.04       -4.51      5.33 o
  -3  -3  12        0.30        7.30      5.87 o
  -2  -3  12        4.06        4.69      7.22 o
  -1  -3  12        0.08       -1.28      3.85 o
   0  -3  12        1.58        1.24      4.95 o
   1  -3  12        6.18       11.57      5.62 o
   2  -3  12        1.17       -6.34      5.47 o
  -3  -2  12        2.89        9.39      5.81 o
  -2  -2  12        3.86        5.26      6.37 o
  -1  -2  12       18.72       22.07      5.85 o
   0  -2  12        9.10        8.10      5.82 o
   1  -2  12        9.23        2.34      5.36 o
   2  -2  12        1.56        2.22      5.25 o
  -3  -1  12        2.73        5.26      5.85 o
  -2  -1  12        0.39       -5.56      5.23 o
  -1  -1  12        2.24       -2.16      4.21 o
   0  -1  12        4.24        7.27      6.07 o
   1  -1  12        2.41        6.80      5.58 o
  -2   0  12        0.36        2.58      5.83 o
  -1   0  12       40.37       35.17      6.35 o
   0   0  12        4.14        1.65      5.17 o
   0  -4  13        1.14        2.72      4.95 o
 
